# Supplementary material for: Epigenetic clock and methylation studies in marsupials: opossums, Tasmanian devils, kangaroos, and wallabies
Source: GeroScience. 2022 Apr 21;44(3):1825–45. doi: 10.1007/s11357-022-00569-5 (PMC9213610; doi:10.1007/s11357-022-00569-5)
Supplement: Supplementary file 1 — Supplementary file1 (XLSX 1700 KB) [file 11357_2022_569_MOESM1_ESM.xlsx]

## Sheet: Table S1 EWAS of Age Opossum
CGid	SYMBOL	main_Categories	Tissue	group	EWAS_z
cg00059897	FAF1	Intron	Monodelphis domestica_Ear	positive	6.33945
cg00077617	LRBA	Exon	Monodelphis domestica_Ear	positive	5.94505
cg00120227	GPAT4	Intergenic_downstream	Monodelphis domestica_Ear	positive	6.02191
cg00197058	TBX4	Intron	Monodelphis domestica_Ear	positive	6.27496
cg00282490	MAPKAP1	Intron	Monodelphis domestica_Ear	positive	6.50998
cg00471170	VTI1A	Intron	Monodelphis domestica_Ear	positive	5.98212
cg00516349	VPS13B	Intron	Monodelphis domestica_Ear	positive	6.44698
cg00621654	PKDCC	Intron	Monodelphis domestica_Ear	positive	5.72053
cg00649365	BTRC	Intron	Monodelphis domestica_Ear	positive	6.21701
cg00823568	ARHGAP15	Intron	Monodelphis domestica_Ear	positive	5.87081
cg00935474	NFIA	Intergenic_upstream	Monodelphis domestica_Ear	positive	5.59493
cg01122770	AKT3	Intron	Monodelphis domestica_Ear	positive	5.76455
cg01342627	SATB2	Intron	Monodelphis domestica_Ear	positive	6.58444
cg01368226	MAPKAP1	Intron	Monodelphis domestica_Ear	positive	5.78333
cg01429475	BTRC	Intron	Monodelphis domestica_Ear	positive	6.94035
cg01444080	AP3B1	Exon	Monodelphis domestica_Ear	positive	5.796
cg01448483	gene:ENSMODG00000040913	Intron	Monodelphis domestica_Ear	positive	6.00579
cg01468874	ARHGAP15	Intron	Monodelphis domestica_Ear	positive	5.55929
cg01599973	NFIB	Intron	Monodelphis domestica_Ear	positive	5.59317
cg01620430	GMPPA	Intergenic_downstream	Monodelphis domestica_Ear	positive	7.15004
cg01622303	RAB11FIP2	Intron	Monodelphis domestica_Ear	positive	7.35142
cg01744051	NEK7	Intron	Monodelphis domestica_Ear	positive	6.39073
cg01771143	LOXL4	Intron	Monodelphis domestica_Ear	positive	6.34681
cg01901707	EBF1	Intron	Monodelphis domestica_Ear	positive	5.891
cg02019113	TSHZ3	Intergenic_downstream	Monodelphis domestica_Ear	positive	5.73674
cg02030045	ARHGAP15	Intron	Monodelphis domestica_Ear	positive	5.58238
cg02043372	CLCA2	Intron	Monodelphis domestica_Ear	positive	5.70081
cg02162827	PKNOX2	Intron	Monodelphis domestica_Ear	positive	6.20896
cg02177464	BAZ2B	Exon	Monodelphis domestica_Ear	positive	5.62083
cg02205687	ZNF521	Intron	Monodelphis domestica_Ear	positive	6.15085
cg02229362	ZADH2	Promoter	Monodelphis domestica_Ear	positive	5.77024
cg02343592	TBX4	Intergenic_upstream	Monodelphis domestica_Ear	positive	5.72375
cg02474352	AP3B1	Intron	Monodelphis domestica_Ear	positive	6.05962
cg02592763	CEP170	Intron	Monodelphis domestica_Ear	positive	6.67571
cg02644056	LRBA	Exon	Monodelphis domestica_Ear	positive	5.95386
cg02657725	CUX2	Exon	Monodelphis domestica_Ear	positive	5.92207
cg02673624	ALPK1	Intergenic_upstream	Monodelphis domestica_Ear	positive	6.72543
cg02719399	ARMC1	Intron	Monodelphis domestica_Ear	positive	6.26075
cg02848012	ASS1	Intron	Monodelphis domestica_Ear	positive	6.03033
cg02851990	CEP170	Intron	Monodelphis domestica_Ear	positive	5.83868
cg02873280	OTP	Promoter	Monodelphis domestica_Ear	positive	5.75305
cg02950845	EFNB2	Intergenic_downstream	Monodelphis domestica_Ear	positive	5.86299
cg03098767	EHBP1	Intron	Monodelphis domestica_Ear	positive	5.77627
cg03123596	SLIT3	Intron	Monodelphis domestica_Ear	positive	6.3627
cg03127034	FOXP4	Intergenic_downstream	Monodelphis domestica_Ear	positive	6.18752
cg03393051	RRP15	Intron	Monodelphis domestica_Ear	positive	5.80639
cg03436791	BCL11A	Intron	Monodelphis domestica_Ear	positive	6.17215
cg03446744	TCF4	Intron	Monodelphis domestica_Ear	positive	6.29746
cg03454056	BNC2	Intron	Monodelphis domestica_Ear	positive	6.71668
cg03493387	EMX2	Intergenic_downstream	Monodelphis domestica_Ear	positive	5.73702
cg03718129	MAPKAP1	Intron	Monodelphis domestica_Ear	positive	5.86194
cg03756336	DNAJC19	Intron	Monodelphis domestica_Ear	positive	5.77018
cg03795776	BACH2	Intron	Monodelphis domestica_Ear	positive	5.80554
cg03861766	HMX2	Intergenic_downstream	Monodelphis domestica_Ear	positive	5.81173
cg03917360	gene:ENSMODG00000044286	Intergenic_downstream	Monodelphis domestica_Ear	positive	6.17391
cg03960643	CDH22	Intron	Monodelphis domestica_Ear	positive	6.07772
cg03972751	FIGN	Intergenic_upstream	Monodelphis domestica_Ear	positive	5.67316
cg04067678	BNC2	Intron	Monodelphis domestica_Ear	positive	5.99253
cg04083183	HABP2	Intergenic_upstream	Monodelphis domestica_Ear	positive	5.76184
cg04084909	RAB11FIP2	Intron	Monodelphis domestica_Ear	positive	6.80936
cg04104673	TCF4	Intron	Monodelphis domestica_Ear	positive	6.3459
cg04109263	TLE4	Intergenic_upstream	Monodelphis domestica_Ear	positive	6.26785
cg04126539	RUNX2	Intron	Monodelphis domestica_Ear	positive	7.19134
cg04170233	MEF2C	Intergenic_upstream	Monodelphis domestica_Ear	positive	6.07998
cg04249847	TENM2	Intron	Monodelphis domestica_Ear	positive	5.73468
cg04318752	EVX2	Intergenic_downstream	Monodelphis domestica_Ear	positive	5.82227
cg04400734	gene:ENSMODG00000045218	Intergenic_upstream	Monodelphis domestica_Ear	positive	6.55501
cg04413152	IMMP1L	Intron	Monodelphis domestica_Ear	positive	5.71978
cg04477010	NSD3	Exon	Monodelphis domestica_Ear	positive	5.90157
cg04546455	CEP170	Intron	Monodelphis domestica_Ear	positive	5.71916
cg04551607	POLA1	Intron	Monodelphis domestica_Ear	positive	6.70419
cg04647533	ZNF407	Intron	Monodelphis domestica_Ear	positive	6.06652
cg04696116	BCL11A	Intergenic_downstream	Monodelphis domestica_Ear	positive	6.23096
cg04833497	GTDC1	Intron	Monodelphis domestica_Ear	positive	6.19287
cg04861677	MVB12B	Intron	Monodelphis domestica_Ear	positive	5.97427
cg04867531	AP5M1	Intergenic_downstream	Monodelphis domestica_Ear	positive	6.40683
cg05018696	NRGN	Intergenic_upstream	Monodelphis domestica_Ear	positive	5.87043
cg05088747	EFNB2	Intron	Monodelphis domestica_Ear	positive	5.7302
cg05124621	SETD3	Intron	Monodelphis domestica_Ear	positive	5.57746
cg05125455	CADM1	Exon	Monodelphis domestica_Ear	positive	5.81913
cg05132365	CAMKMT	Intron	Monodelphis domestica_Ear	positive	5.89966
cg05180115	ARMC1	Intron	Monodelphis domestica_Ear	positive	6.32533
cg05253023	LRBA	Exon	Monodelphis domestica_Ear	positive	5.65532
cg05267627	ARMC1	Exon	Monodelphis domestica_Ear	positive	6.19028
cg05273495	BCAS3	Intron	Monodelphis domestica_Ear	positive	6.57402
cg05413840	VTI1A	Intron	Monodelphis domestica_Ear	positive	6.76617
cg05597900	PLCL1	Intergenic_downstream	Monodelphis domestica_Ear	positive	6.58446
cg05600721	ZNF536	Intron	Monodelphis domestica_Ear	positive	5.71725
cg05651663	FGF8	Intergenic_downstream	Monodelphis domestica_Ear	positive	6.6209
cg05737603	VPS13B	Intron	Monodelphis domestica_Ear	positive	5.75204
cg05744273	PKHD1	Intron	Monodelphis domestica_Ear	positive	6.66561
cg05881418	gene:ENSMODG00000045218	Intergenic_upstream	Monodelphis domestica_Ear	positive	6.24143
cg06071744	NR2F1	Intergenic_upstream	Monodelphis domestica_Ear	positive	5.74666
cg06121619	PAX6	Intron	Monodelphis domestica_Ear	positive	5.8544
cg06220792	ERP44	Intron	Monodelphis domestica_Ear	positive	5.64102
cg06428056	ASS1	Intron	Monodelphis domestica_Ear	positive	5.55965
cg06492554	MAPKAP1	Intron	Monodelphis domestica_Ear	positive	5.87573
cg06494562	GTDC1	threeUTR	Monodelphis domestica_Ear	positive	5.73781
cg06581691	MEF2C	Exon	Monodelphis domestica_Ear	positive	5.81824
cg06595108	HMX2	Intergenic_downstream	Monodelphis domestica_Ear	positive	5.99403
cg06610975	EHBP1	Intron	Monodelphis domestica_Ear	positive	6.37629
cg06620993	SH3PXD2A	Exon	Monodelphis domestica_Ear	positive	5.68214
cg06663733	RFX3	Intergenic_upstream	Monodelphis domestica_Ear	positive	5.69708
cg06765617	ARMC1	Exon	Monodelphis domestica_Ear	positive	5.98961
cg06773790	ARRDC4	Intergenic_upstream	Monodelphis domestica_Ear	positive	6.12219
cg06821075	LOXL4	Intron	Monodelphis domestica_Ear	positive	5.83719
cg06861471	ZCCHC7	Intron	Monodelphis domestica_Ear	positive	5.84813
cg06974979	FANCL	Intron	Monodelphis domestica_Ear	positive	6.15054
cg06998544	ID4	Intron	Monodelphis domestica_Ear	positive	5.66142
cg06999458	ZEB2	Intergenic_upstream	Monodelphis domestica_Ear	positive	6.04926
cg07026794	HOXB7	Promoter	Monodelphis domestica_Ear	positive	6.62805
cg07055193	FAF1	Intron	Monodelphis domestica_Ear	positive	7.04069
cg07224797	RORA	Intron	Monodelphis domestica_Ear	positive	6.32731
cg07298680	THTPA	Intron	Monodelphis domestica_Ear	positive	6.42289
cg07340207	ARHGAP15	Exon	Monodelphis domestica_Ear	positive	5.99733
cg07361764	INSM1	Intron	Monodelphis domestica_Ear	positive	6.14915
cg07382457	NEK7	Intron	Monodelphis domestica_Ear	positive	6.23
cg07419559	MEIS1	Intergenic_downstream	Monodelphis domestica_Ear	positive	6.98834
cg07519168	gene:ENSMODG00000050988	Intergenic_downstream	Monodelphis domestica_Ear	positive	5.8017
cg07679131	BCAS3	Intron	Monodelphis domestica_Ear	positive	6.76587
cg07724495	RPS6KC1	Intron	Monodelphis domestica_Ear	positive	6.40959
cg07737258	FOXP4	Intron	Monodelphis domestica_Ear	positive	6.15277
cg07774099	CAMKMT	Intron	Monodelphis domestica_Ear	positive	6.04741
cg07837584	ZNF407	Intron	Monodelphis domestica_Ear	positive	5.97631
cg07849666	GTDC1	threeUTR	Monodelphis domestica_Ear	positive	6.21726
cg07866419	BCL11A	Intergenic_downstream	Monodelphis domestica_Ear	positive	5.95603
cg07893751	ZNF407	Intron	Monodelphis domestica_Ear	positive	5.84778
cg07948593	ZNF536	Intron	Monodelphis domestica_Ear	positive	6.19619
cg07998356	CDON	Intergenic_upstream	Monodelphis domestica_Ear	positive	6.10044
cg08166509	CCN1	Promoter	Monodelphis domestica_Ear	positive	5.75737
cg08167912	MEIS1	Intergenic_downstream	Monodelphis domestica_Ear	positive	6.53376
cg08192897	RANBP17	Exon	Monodelphis domestica_Ear	positive	5.79186
cg08273014	ZCCHC7	Intron	Monodelphis domestica_Ear	positive	5.64527
cg08350912	KIZ	Intergenic_upstream	Monodelphis domestica_Ear	positive	6.37187
cg08374054	PCCA	Intron	Monodelphis domestica_Ear	positive	6.72751
cg08388980	HNF4A	Intron	Monodelphis domestica_Ear	positive	5.87595
cg08395267	CADM3	Intergenic_upstream	Monodelphis domestica_Ear	positive	5.58047
cg08493391	TCF7L2	Intergenic_upstream	Monodelphis domestica_Ear	positive	5.83731
cg08539456	BCL11A	Intergenic_downstream	Monodelphis domestica_Ear	positive	5.59646
cg08562853	BNC2	Intron	Monodelphis domestica_Ear	positive	5.97346
cg08667099	MEF2C	Intergenic_upstream	Monodelphis domestica_Ear	positive	6.34835
cg08715005	LRPPRC	Intron	Monodelphis domestica_Ear	positive	5.59116
cg08722395	GTDC1	Intron	Monodelphis domestica_Ear	positive	5.74266
cg08776208	CAMKMT	Intergenic_downstream	Monodelphis domestica_Ear	positive	7.20601
cg08816243	ARHGAP15	Intron	Monodelphis domestica_Ear	positive	5.70183
cg08846748	ZPLD1	Intergenic_upstream	Monodelphis domestica_Ear	positive	6.15843
cg09024503	LRBA	Exon	Monodelphis domestica_Ear	positive	6.67143
cg09097636	HAO1	Intergenic_downstream	Monodelphis domestica_Ear	positive	5.8824
cg09161730	ZEB2	Intergenic_upstream	Monodelphis domestica_Ear	positive	6.45165
cg09228482	AP3B1	Intron	Monodelphis domestica_Ear	positive	7.10016
cg09257340	TLE4	Intergenic_upstream	Monodelphis domestica_Ear	positive	6.04157
cg09317554	LRBA	Exon	Monodelphis domestica_Ear	positive	6.71254
cg09466887	MEIS2	Intron	Monodelphis domestica_Ear	positive	5.90159
cg09467987	FOXP4	Intergenic_downstream	Monodelphis domestica_Ear	positive	5.88071
cg09504625	NEPRO	Intron	Monodelphis domestica_Ear	positive	5.74692
cg09616617	AHDC1	Intergenic_upstream	Monodelphis domestica_Ear	positive	6.42479
cg09619561	ZNF521	Intron	Monodelphis domestica_Ear	positive	6.0627
cg09659969	THTPA	Intron	Monodelphis domestica_Ear	positive	6.05869
cg09690079	ZNF703	Intron	Monodelphis domestica_Ear	positive	5.76468
cg09702366	gene:ENSMODG00000050226	Intergenic_upstream	Monodelphis domestica_Ear	positive	5.70211
cg09713244	ARMC1	Intron	Monodelphis domestica_Ear	positive	5.74041
cg09783341	LRBA	Intron	Monodelphis domestica_Ear	positive	6.05096
cg09881550	PRDM13	Intron	Monodelphis domestica_Ear	positive	5.85872
cg09913224	TMEM33	Intron	Monodelphis domestica_Ear	positive	5.65941
cg10004678	ARRDC4	Intergenic_upstream	Monodelphis domestica_Ear	positive	5.66384
cg10190764	gene:ENSMODG00000045218	Intergenic_upstream	Monodelphis domestica_Ear	positive	6.11809
cg10202628	KIZ	Intergenic_upstream	Monodelphis domestica_Ear	positive	5.60108
cg10220846	C1orf146	Exon	Monodelphis domestica_Ear	positive	5.69898
cg10239253	WDR7	Intron	Monodelphis domestica_Ear	positive	6.04366
cg10260749	PROX1	Exon	Monodelphis domestica_Ear	positive	7.03914
cg10331358	HTATIP2	Intergenic_upstream	Monodelphis domestica_Ear	positive	6.30544
cg10342649	ZNF521	Intron	Monodelphis domestica_Ear	positive	5.95447
cg10439738	MAPKAP1	Intron	Monodelphis domestica_Ear	positive	5.8713
cg10555778	ZCCHC7	Intron	Monodelphis domestica_Ear	positive	6.00527
cg10595543	ATG4C	Intergenic_downstream	Monodelphis domestica_Ear	positive	5.99265
cg10652715	BTRC	Intron	Monodelphis domestica_Ear	positive	5.93401
cg10714261	PBX3	Intron	Monodelphis domestica_Ear	positive	5.72694
cg10877507	GSC	Promoter	Monodelphis domestica_Ear	positive	5.68489
cg10918079	DLG4	Intron	Monodelphis domestica_Ear	positive	8.55675
cg11022831	PBX3	Intron	Monodelphis domestica_Ear	positive	5.60151
cg11027534	DENND1A	Intron	Monodelphis domestica_Ear	positive	6.87486
cg11098401	SETBP1	Intron	Monodelphis domestica_Ear	positive	6.08284
cg11128281	LRBA	Exon	Monodelphis domestica_Ear	positive	6.24356
cg11235379	TBR1	Exon	Monodelphis domestica_Ear	positive	5.86098
cg11276577	HIVEP3	Exon	Monodelphis domestica_Ear	positive	5.64125
cg11290865	BCL11A	Intron	Monodelphis domestica_Ear	positive	6.53385
cg11349601	NBEA	Intron	Monodelphis domestica_Ear	positive	5.89415
cg11466301	WWP2	Intron	Monodelphis domestica_Ear	positive	6.46018
cg11514716	MAPKAP1	Intron	Monodelphis domestica_Ear	positive	7.10802
cg11545683	AATF	Intergenic_upstream	Monodelphis domestica_Ear	positive	5.71449
cg11568414	GTDC1	threeUTR	Monodelphis domestica_Ear	positive	5.66931
cg11643979	ZEB2	Intron	Monodelphis domestica_Ear	positive	5.64847
cg11674963	POLA1	Intron	Monodelphis domestica_Ear	positive	6.38397
cg11855699	SHTN1	Intron	Monodelphis domestica_Ear	positive	7.15007
cg11868140	MFN1	Exon	Monodelphis domestica_Ear	positive	6.33348
cg11880609	INSM1	Intron	Monodelphis domestica_Ear	positive	5.68587
cg11923198	SKOR1	Intron	Monodelphis domestica_Ear	positive	6.51812
cg12058720	CEP170	Intron	Monodelphis domestica_Ear	positive	6.16926
cg12191257	CADM3	Intergenic_upstream	Monodelphis domestica_Ear	positive	5.61858
cg12211468	KLHL32	Intron	Monodelphis domestica_Ear	positive	5.60944
cg12220993	POU3F1	Intron	Monodelphis domestica_Ear	positive	5.82907
cg12262659	BCAS3	Intron	Monodelphis domestica_Ear	positive	5.82889
cg12371281	ADAMTS6	Intron	Monodelphis domestica_Ear	positive	6.61527
cg12372536	PLEKHM3	Intron	Monodelphis domestica_Ear	positive	5.6614
cg12385032	BCAS3	Intron	Monodelphis domestica_Ear	positive	6.82999
cg12415598	ZBTB16	Intron	Monodelphis domestica_Ear	positive	5.55772
cg12510047	gene:ENSMODG00000045218	Intergenic_upstream	Monodelphis domestica_Ear	positive	6.38445
cg12564067	FOXB1	Intergenic_upstream	Monodelphis domestica_Ear	positive	5.90048
cg12607314	ZSWIM6	Intron	Monodelphis domestica_Ear	positive	5.84777
cg12642246	CDK5RAP3	threeUTR	Monodelphis domestica_Ear	positive	5.92974
cg12653841	PSD3	Exon	Monodelphis domestica_Ear	positive	5.96687
cg12791299	MEF2C	Intergenic_upstream	Monodelphis domestica_Ear	positive	5.63279
cg12882947	MRPS9	Intron	Monodelphis domestica_Ear	positive	6.98277
cg12883359	ARHGAP15	Intron	Monodelphis domestica_Ear	positive	5.78882
cg12929402	IMMP1L	Intron	Monodelphis domestica_Ear	positive	6.49465
cg12935350	MRPS9	Intron	Monodelphis domestica_Ear	positive	6.18507
cg12980051	MIPOL1	Intron	Monodelphis domestica_Ear	positive	5.62376
cg12985822	gene:ENSMODG00000044706	Intergenic_upstream	Monodelphis domestica_Ear	positive	6.10891
cg13010823	EBF1	Intron	Monodelphis domestica_Ear	positive	5.64044
cg13016214	ZEB2	Intron	Monodelphis domestica_Ear	positive	6.20805
cg13053857	gene:ENSMODG00000045218	Intergenic_upstream	Monodelphis domestica_Ear	positive	6.18858
cg13087967	RANBP17	Intron	Monodelphis domestica_Ear	positive	5.58859
cg13112264	ARHGAP15	Intron	Monodelphis domestica_Ear	positive	6.39352
cg13127008	TLE4	Intergenic_upstream	Monodelphis domestica_Ear	positive	5.72012
cg13228949	ATG4C	Intergenic_downstream	Monodelphis domestica_Ear	positive	5.76434
cg13259321	NEK7	Intron	Monodelphis domestica_Ear	positive	6.3037
cg13324763	ERBB4	Intron	Monodelphis domestica_Ear	positive	5.95168
cg13352230	CEP170	Intron	Monodelphis domestica_Ear	positive	6.32304
cg13406794	ZCCHC7	Intron	Monodelphis domestica_Ear	positive	6.33716
cg13449577	NEK7	Intron	Monodelphis domestica_Ear	positive	5.82456
cg13488629	PBX1	Intron	Monodelphis domestica_Ear	positive	5.80947
cg13510732	IMMP1L	Intergenic_downstream	Monodelphis domestica_Ear	positive	5.92946
cg13532101	CAMKMT	Intergenic_downstream	Monodelphis domestica_Ear	positive	6.29284
cg13550191	ETS1	Intergenic_downstream	Monodelphis domestica_Ear	positive	5.9557
cg13574034	PCBD2	Intron	Monodelphis domestica_Ear	positive	5.90026
cg13582029	AP5M1	Intergenic_downstream	Monodelphis domestica_Ear	positive	5.72868
cg13621099	ACBD6	Intron	Monodelphis domestica_Ear	positive	6.47351
cg13626528	HAT1	Exon	Monodelphis domestica_Ear	positive	5.63253
cg13652891	SOX13	Promoter	Monodelphis domestica_Ear	positive	5.90656
cg13777420	POLA1	Intron	Monodelphis domestica_Ear	positive	6.19161
cg13779998	ZNF536	Intron	Monodelphis domestica_Ear	positive	6.34759
cg13824077	NR4A2	Intron	Monodelphis domestica_Ear	positive	5.71089
cg13854332	BCL11A	Intergenic_downstream	Monodelphis domestica_Ear	positive	5.65602
cg13897126	BTRC	Intron	Monodelphis domestica_Ear	positive	5.7553
cg13977827	NFIB	Exon	Monodelphis domestica_Ear	positive	6.05555
cg14160701	CAMKMT	Intergenic_downstream	Monodelphis domestica_Ear	positive	5.64488
cg14172920	UBE2G1	Intergenic_downstream	Monodelphis domestica_Ear	positive	5.66766
cg14366285	MRPS9	Intron	Monodelphis domestica_Ear	positive	6.30076
cg14440927	HAT1	Exon	Monodelphis domestica_Ear	positive	6.58704
cg14464354	BTRC	Intron	Monodelphis domestica_Ear	positive	5.67718
cg14475919	gene:ENSMODG00000044789	Exon	Monodelphis domestica_Ear	positive	5.93969
cg14491323	POU3F1	Intron	Monodelphis domestica_Ear	positive	5.73822
cg14502980	PKNOX2	Intron	Monodelphis domestica_Ear	positive	5.6284
cg14557962	NEK7	Intron	Monodelphis domestica_Ear	positive	5.80714
cg14620780	LRPPRC	Intron	Monodelphis domestica_Ear	positive	6.02622
cg14630728	MYO9A	Exon	Monodelphis domestica_Ear	positive	5.63452
cg14654599	DLL1	Promoter	Monodelphis domestica_Ear	positive	6.24236
cg14726968	ZCCHC7	Intron	Monodelphis domestica_Ear	positive	5.74866
cg14728913	BIRC6	Intron	Monodelphis domestica_Ear	positive	5.64806
cg14848832	EFNA4	Exon	Monodelphis domestica_Ear	positive	7.50801
cg14940505	CADM1	Exon	Monodelphis domestica_Ear	positive	6.97202
cg14944561	GTDC1	Intron	Monodelphis domestica_Ear	positive	5.89859
cg14958087	GPAT3	Intergenic_downstream	Monodelphis domestica_Ear	positive	5.64741
cg15004491	SOX4	Intergenic_downstream	Monodelphis domestica_Ear	positive	6.56217
cg15044533	PBX3	Intron	Monodelphis domestica_Ear	positive	5.56752
cg15082058	EFNA4	Exon	Monodelphis domestica_Ear	positive	5.69763
cg15089373	ARHGAP15	Intron	Monodelphis domestica_Ear	positive	5.82738
cg15167046	SRR	Intron	Monodelphis domestica_Ear	positive	6.38826
cg15204535	BMP6	Intron	Monodelphis domestica_Ear	positive	5.91543
cg15256758	THSD4	Exon	Monodelphis domestica_Ear	positive	5.65223
cg15322352	FOXP4	Intron	Monodelphis domestica_Ear	positive	6.09584
cg15344988	RANBP17	Intron	Monodelphis domestica_Ear	positive	6.06551
cg15347824	MEIS1	Intron	Monodelphis domestica_Ear	positive	5.62911
cg15366711	HNF4A	Intron	Monodelphis domestica_Ear	positive	5.59773
cg15408048	LRBA	Exon	Monodelphis domestica_Ear	positive	6.76523
cg15446343	RNF144B	Intron	Monodelphis domestica_Ear	positive	5.58947
cg15447133	TSC22D2	Exon	Monodelphis domestica_Ear	positive	6.45463
cg15515803	WDPCP	Intron	Monodelphis domestica_Ear	positive	6.19422
cg15568207	LHX4	Intron	Monodelphis domestica_Ear	positive	5.81147
cg15578982	CDON	Intergenic_upstream	Monodelphis domestica_Ear	positive	5.61411
cg15631634	E2F3	Exon	Monodelphis domestica_Ear	positive	6.33021
cg15632198	DBX1	Intergenic_upstream	Monodelphis domestica_Ear	positive	6.21204
cg15689830	REV3L	Exon	Monodelphis domestica_Ear	positive	6.1807
cg15711337	BACH2	Intron	Monodelphis domestica_Ear	positive	6.06311
cg15732510	BTRC	Exon	Monodelphis domestica_Ear	positive	6.07877
cg15800651	MEF2C	Intergenic_upstream	Monodelphis domestica_Ear	positive	7.56523
cg15996281	ZFP36L1	Intergenic_downstream	Monodelphis domestica_Ear	positive	5.70547
cg16034794	HAT1	Exon	Monodelphis domestica_Ear	positive	5.56497
cg16146971	SHTN1	Intron	Monodelphis domestica_Ear	positive	5.73403
cg16165290	ZSWIM6	Intron	Monodelphis domestica_Ear	positive	5.61532
cg16307850	ADK	Intron	Monodelphis domestica_Ear	positive	5.56108
cg16355947	CBX2	Intergenic_downstream	Monodelphis domestica_Ear	positive	6.73842
cg16388536	AP3B1	Intron	Monodelphis domestica_Ear	positive	6.10607
cg16403027	ACTRT3	Intergenic_downstream	Monodelphis domestica_Ear	positive	5.71276
cg16424182	TSC2	Exon	Monodelphis domestica_Ear	positive	6.06686
cg16461797	POLA1	Intron	Monodelphis domestica_Ear	positive	5.81312
cg16573364	MEF2C	Exon	Monodelphis domestica_Ear	positive	5.75885
cg16602826	MAPKAP1	Intron	Monodelphis domestica_Ear	positive	6.1426
cg16675758	CADM1	Intergenic_upstream	Monodelphis domestica_Ear	positive	6.23414
cg16748382	EXOC6B	Exon	Monodelphis domestica_Ear	positive	5.71822
cg16750853	DACH1	Intron	Monodelphis domestica_Ear	positive	6.79299
cg16927890	ATG4C	Intergenic_downstream	Monodelphis domestica_Ear	positive	6.25683
cg17035891	ZFR	Exon	Monodelphis domestica_Ear	positive	6.25183
cg17074582	CLEC3A	Intergenic_downstream	Monodelphis domestica_Ear	positive	6.55394
cg17109710	RANBP17	Intron	Monodelphis domestica_Ear	positive	6.0843
cg17133045	AKT3	Intron	Monodelphis domestica_Ear	positive	6.11919
cg17139066	SOX6	Intergenic_downstream	Monodelphis domestica_Ear	positive	5.6033
cg17357006	VTI1A	Intron	Monodelphis domestica_Ear	positive	6.00765
cg17371769	ZCCHC7	Intron	Monodelphis domestica_Ear	positive	6.39865
cg17414093	YLPM1	Exon	Monodelphis domestica_Ear	positive	5.66006
cg17414768	ZBTB16	Intron	Monodelphis domestica_Ear	positive	5.66273
cg17434470	gene:ENSMODG00000050988	Intron	Monodelphis domestica_Ear	positive	5.61496
cg17442116	ZNF217	Exon	Monodelphis domestica_Ear	positive	5.71923
cg17443147	ZFHX3	Intron	Monodelphis domestica_Ear	positive	5.59845
cg17527148	RANBP17	Exon	Monodelphis domestica_Ear	positive	6.00135
cg17567299	TCF12	Intron	Monodelphis domestica_Ear	positive	6.54359
cg17675334	FAF1	Intron	Monodelphis domestica_Ear	positive	6.40486
cg17731968	TBCA	Intron	Monodelphis domestica_Ear	positive	6.63853
cg17769310	PROX1	Exon	Monodelphis domestica_Ear	positive	5.7504
cg17826245	GTDC1	Intron	Monodelphis domestica_Ear	positive	6.04305
cg17949899	LRBA	Exon	Monodelphis domestica_Ear	positive	6.69054
cg18036792	BTRC	Intron	Monodelphis domestica_Ear	positive	6.3192
cg18147668	MAP3K20	Intron	Monodelphis domestica_Ear	positive	5.60213
cg18160843	EHBP1	Exon	Monodelphis domestica_Ear	positive	5.68326
cg18289982	AP3B1	Intron	Monodelphis domestica_Ear	positive	6.33381
cg18306442	BCAS3	Intron	Monodelphis domestica_Ear	positive	6.84765
cg18463496	HAO1	Intergenic_downstream	Monodelphis domestica_Ear	positive	6.25791
cg18467615	DICER1	Intergenic_downstream	Monodelphis domestica_Ear	positive	6.26028
cg18560297	RANBP17	Intron	Monodelphis domestica_Ear	positive	5.87273
cg18595456	KCTD3	Intergenic_downstream	Monodelphis domestica_Ear	positive	6.37165
cg18679961	BCL11A	Intergenic_downstream	Monodelphis domestica_Ear	positive	6.05941
cg18736756	AKTIP	Intron	Monodelphis domestica_Ear	positive	6.00484
cg18789460	HTATIP2	Intergenic_upstream	Monodelphis domestica_Ear	positive	5.83628
cg18798831	HAT1	Exon	Monodelphis domestica_Ear	positive	5.70404
cg18809749	NIPBL	Exon	Monodelphis domestica_Ear	positive	5.55864
cg18839250	POU3F3	Intergenic_upstream	Monodelphis domestica_Ear	positive	6.16371
cg18907368	VAX1	Intergenic_downstream	Monodelphis domestica_Ear	positive	5.8
cg18911551	PROX1	Exon	Monodelphis domestica_Ear	positive	5.90242
cg18938096	FAM241A	Intergenic_upstream	Monodelphis domestica_Ear	positive	6.5085
cg19104094	BTRC	Intron	Monodelphis domestica_Ear	positive	6.06161
cg19141444	COMTD1	Intergenic_upstream	Monodelphis domestica_Ear	positive	6.34003
cg19166078	MRPS9	Intron	Monodelphis domestica_Ear	positive	6.5413
cg19191583	CDON	Intergenic_upstream	Monodelphis domestica_Ear	positive	6.49342
cg19220554	INSM2	Intergenic_upstream	Monodelphis domestica_Ear	positive	6.16565
cg19233240	TBX2	Intron	Monodelphis domestica_Ear	positive	6.24227
cg19341494	PAX2	Intron	Monodelphis domestica_Ear	positive	5.66176
cg19376385	MMS22L	Intron	Monodelphis domestica_Ear	positive	6.9425
cg19384462	GPAT4	Intergenic_downstream	Monodelphis domestica_Ear	positive	6.30057
cg19430868	LRBA	Exon	Monodelphis domestica_Ear	positive	6.65082
cg19462453	SNX2	Exon	Monodelphis domestica_Ear	positive	5.80499
cg19466923	TSHZ2	Intron	Monodelphis domestica_Ear	positive	6.79227
cg19491991	LMO1	Intergenic_upstream	Monodelphis domestica_Ear	positive	6.50718
cg19545900	SLC35B3	Intergenic_downstream	Monodelphis domestica_Ear	positive	5.63648
cg19547070	TLE3	Exon	Monodelphis domestica_Ear	positive	5.55999
cg19556450	EFNA4	Exon	Monodelphis domestica_Ear	positive	6.51148
cg19577171	PAX2	Intron	Monodelphis domestica_Ear	positive	5.90466
cg19693518	PBX1	Intron	Monodelphis domestica_Ear	positive	5.61985
cg19834200	TSHZ2	Intron	Monodelphis domestica_Ear	positive	5.74356
cg19910849	ZNF703	Intergenic_upstream	Monodelphis domestica_Ear	positive	5.90572
cg20059238	WDPCP	Intron	Monodelphis domestica_Ear	positive	5.86534
cg20167583	BTRC	Intron	Monodelphis domestica_Ear	positive	5.76266
cg20169907	BACH2	Intron	Monodelphis domestica_Ear	positive	6.47105
cg20179538	FIGN	Intron	Monodelphis domestica_Ear	positive	5.62116
cg20205468	PAX2	Intergenic_upstream	Monodelphis domestica_Ear	positive	6.79011
cg20218251	CEP170	Intron	Monodelphis domestica_Ear	positive	5.66807
cg20251350	EHBP1	Exon	Monodelphis domestica_Ear	positive	5.66728
cg20323441	PKNOX2	Intron	Monodelphis domestica_Ear	positive	6.39528
cg20415161	SERTAD4	Promoter	Monodelphis domestica_Ear	positive	5.68353
cg20512457	BCL11A	Intron	Monodelphis domestica_Ear	positive	5.98337
cg20668148	EIF4E3	Intron	Monodelphis domestica_Ear	positive	6.55309
cg20701299	MEIS1	Intron	Monodelphis domestica_Ear	positive	5.82728
cg20798091	EPHA4	Intergenic_downstream	Monodelphis domestica_Ear	positive	5.7704
cg20888163	MRPS9	Intron	Monodelphis domestica_Ear	positive	5.67788
cg20916188	PBX3	Intron	Monodelphis domestica_Ear	positive	6.09246
cg20919386	ARMC1	Intron	Monodelphis domestica_Ear	positive	6.24011
cg21017889	BNC2	Intron	Monodelphis domestica_Ear	positive	5.76216
cg21031345	SORL1	Intron	Monodelphis domestica_Ear	positive	6.69548
cg21186665	BNC2	Intron	Monodelphis domestica_Ear	positive	7.51659
cg21191843	EBF1	Intron	Monodelphis domestica_Ear	positive	5.71546
cg21240872	CADM1	Intron	Monodelphis domestica_Ear	positive	6.63644
cg21298607	CETN3	Intergenic_downstream	Monodelphis domestica_Ear	positive	5.89897
cg21303286	BTRC	Intron	Monodelphis domestica_Ear	positive	5.81047
cg21333598	MAPKAP1	Intron	Monodelphis domestica_Ear	positive	6.23353
cg21376542	CAMKMT	Intron	Monodelphis domestica_Ear	positive	6.20859
cg21410714	TLE4	Intron	Monodelphis domestica_Ear	positive	5.96746
cg21419672	RRP15	Intergenic_upstream	Monodelphis domestica_Ear	positive	6.43639
cg21450888	DNM3	Intron	Monodelphis domestica_Ear	positive	6.17533
cg21477760	EIF4E3	Intron	Monodelphis domestica_Ear	positive	6.00133
cg21502132	SETBP1	Intergenic_downstream	Monodelphis domestica_Ear	positive	6.15927
cg21510166	PAX2	Intron	Monodelphis domestica_Ear	positive	5.85463
cg21510683	gene:ENSMODG00000050226	Intergenic_downstream	Monodelphis domestica_Ear	positive	6.31675
cg21525561	PKNOX2	Intron	Monodelphis domestica_Ear	positive	5.83276
cg21553452	ERI3	Intron	Monodelphis domestica_Ear	positive	5.65811
cg21602298	EFNA4	Exon	Monodelphis domestica_Ear	positive	6.08653
cg21623359	NEK7	Intron	Monodelphis domestica_Ear	positive	6.18545
cg21630674	GTDC1	Intron	Monodelphis domestica_Ear	positive	6.55552
cg21761706	BNC2	Intergenic_downstream	Monodelphis domestica_Ear	positive	5.85109
cg21908704	TCF12	Exon	Monodelphis domestica_Ear	positive	5.76543
cg21957436	CAMKMT	Intergenic_downstream	Monodelphis domestica_Ear	positive	6.16792
cg22001114	TLE4	Intergenic_upstream	Monodelphis domestica_Ear	positive	5.63377
cg22018432	RUNX1T1	Intergenic_upstream	Monodelphis domestica_Ear	positive	5.58735
cg22032057	PAN3	Exon	Monodelphis domestica_Ear	positive	6.72049
cg22081744	FOXA2	Intergenic_downstream	Monodelphis domestica_Ear	positive	6.50303
cg22103215	SOX4	Intergenic_downstream	Monodelphis domestica_Ear	positive	6.1093
cg22124077	FANCL	Intergenic_downstream	Monodelphis domestica_Ear	positive	6.00756
cg22215632	DACH1	Intron	Monodelphis domestica_Ear	positive	5.5615
cg22249391	gene:ENSMODG00000050226	Intergenic_upstream	Monodelphis domestica_Ear	positive	5.60319
cg22250678	ZNF521	Intron	Monodelphis domestica_Ear	positive	5.70883
cg22272965	ABCC4	Intergenic_downstream	Monodelphis domestica_Ear	positive	6.43231
cg22358587	GPD2	Intergenic_downstream	Monodelphis domestica_Ear	positive	5.63999
cg22373416	RPS6KC1	Exon	Monodelphis domestica_Ear	positive	6.12041
cg22416655	BCL11A	Intergenic_downstream	Monodelphis domestica_Ear	positive	5.75586
cg22450471	SOX6	Intron	Monodelphis domestica_Ear	positive	5.6967
cg22496127	ARHGAP15	Exon	Monodelphis domestica_Ear	positive	5.99989
cg22518437	COMTD1	Intergenic_upstream	Monodelphis domestica_Ear	positive	5.60125
cg22519116	TAB3	Exon	Monodelphis domestica_Ear	positive	6.31339
cg22674065	CADM1	Intron	Monodelphis domestica_Ear	positive	5.65225
cg22731136	DNAJC19	Intron	Monodelphis domestica_Ear	positive	5.6582
cg22779638	FAF1	Intron	Monodelphis domestica_Ear	positive	6.41619
cg22890537	NPAS3	Intron	Monodelphis domestica_Ear	positive	5.85693
cg22964079	ZNF407	Intron	Monodelphis domestica_Ear	positive	6.61198
cg23025540	SOX9	Intergenic_upstream	Monodelphis domestica_Ear	positive	7.20296
cg23037801	FAM172A	Intron	Monodelphis domestica_Ear	positive	5.62399
cg23045916	FAM172A	Intron	Monodelphis domestica_Ear	positive	6.42698
cg23047311	gene:ENSMODG00000050499	Intergenic_upstream	Monodelphis domestica_Ear	positive	5.68387
cg23088609	MAFB	Intergenic_downstream	Monodelphis domestica_Ear	positive	5.78556
cg23100276	ZNF407	Intron	Monodelphis domestica_Ear	positive	6.06229
cg23108693	GPAT4	Intergenic_downstream	Monodelphis domestica_Ear	positive	5.59163
cg23178698	CEP170	Intron	Monodelphis domestica_Ear	positive	5.70833
cg23179691	PAX1	Intergenic_upstream	Monodelphis domestica_Ear	positive	5.5723
cg23254039	VTI1A	Exon	Monodelphis domestica_Ear	positive	6.46615
cg23398642	POLA1	Intron	Monodelphis domestica_Ear	positive	5.73387
cg23452206	GTDC1	Intron	Monodelphis domestica_Ear	positive	5.88036
cg23495507	PBX3	Intron	Monodelphis domestica_Ear	positive	5.84134
cg23717232	RANBP17	Intron	Monodelphis domestica_Ear	positive	5.69565
cg23760002	KCTD3	Intron	Monodelphis domestica_Ear	positive	5.98087
cg23856718	URI1	Intron	Monodelphis domestica_Ear	positive	6.94001
cg23861489	MYOG	fiveUTR	Monodelphis domestica_Ear	positive	5.79225
cg23900277	ZNF503	Intergenic_upstream	Monodelphis domestica_Ear	positive	5.60281
cg23939000	PLCB4	Exon	Monodelphis domestica_Ear	positive	5.9158
cg23943088	ARHGAP15	Intron	Monodelphis domestica_Ear	positive	6.53992
cg24036955	LMO4	Intergenic_downstream	Monodelphis domestica_Ear	positive	5.88668
cg24069671	gene:ENSMODG00000017548	Intergenic_upstream	Monodelphis domestica_Ear	positive	5.80208
cg24151104	MYO3B	Intron	Monodelphis domestica_Ear	positive	5.5612
cg24183611	TBX2	Intergenic_upstream	Monodelphis domestica_Ear	positive	5.77285
cg24217623	PBX3	Intron	Monodelphis domestica_Ear	positive	5.62457
cg24226732	HAT1	Exon	Monodelphis domestica_Ear	positive	5.61666
cg24334980	THTPA	Intron	Monodelphis domestica_Ear	positive	7.26714
cg24337458	ZNF703	Intergenic_upstream	Monodelphis domestica_Ear	positive	6.10551
cg24434315	KCTD3	Intron	Monodelphis domestica_Ear	positive	5.99891
cg24571846	OLA1	Intron	Monodelphis domestica_Ear	positive	6.09926
cg24625193	gene:ENSMODG00000044286	Intergenic_downstream	Monodelphis domestica_Ear	positive	6.10519
cg24646022	EHBP1	Intron	Monodelphis domestica_Ear	positive	5.94107
cg24713149	EHBP1	Intron	Monodelphis domestica_Ear	positive	5.81541
cg24837799	gene:ENSMODG00000050988	Intergenic_downstream	Monodelphis domestica_Ear	positive	5.75648
cg24886640	FAM13B	fiveUTR	Monodelphis domestica_Ear	positive	6.01313
cg25052847	TANK	Intergenic_upstream	Monodelphis domestica_Ear	positive	6.40164
cg25071551	PTBP2	Exon	Monodelphis domestica_Ear	positive	6.35528
cg25113128	MED13L	Intron	Monodelphis domestica_Ear	positive	6.09497
cg25137590	FBXW7	Intergenic_downstream	Monodelphis domestica_Ear	positive	7.36059
cg25140691	RARA	Intron	Monodelphis domestica_Ear	positive	6.35823
cg25164800	RHCG	Exon	Monodelphis domestica_Ear	positive	6.33677
cg25226813	MEIS2	Intron	Monodelphis domestica_Ear	positive	5.6531
cg25425221	SATB2	Intron	Monodelphis domestica_Ear	positive	6.62067
cg25528426	BTRC	Intron	Monodelphis domestica_Ear	positive	5.99748
cg25548142	SNX11	Intergenic_downstream	Monodelphis domestica_Ear	positive	6.18606
cg25609272	ARMC1	Intergenic_downstream	Monodelphis domestica_Ear	positive	5.86167
cg25659357	ZFR	Exon	Monodelphis domestica_Ear	positive	5.76997
cg25682789	gene:ENSMODG00000020159	Intergenic_downstream	Monodelphis domestica_Ear	positive	6.59452
cg25709794	PSMD7	Intergenic_upstream	Monodelphis domestica_Ear	positive	5.81993
cg25728325	DPH6	Intron	Monodelphis domestica_Ear	positive	5.75748
cg25785694	MEIS1	Intergenic_downstream	Monodelphis domestica_Ear	positive	6.18928
cg25837547	GPHN	Intron	Monodelphis domestica_Ear	positive	5.63219
cg25848836	BNC2	Intron	Monodelphis domestica_Ear	positive	5.75271
cg26041232	GRAMD1B	fiveUTR	Monodelphis domestica_Ear	positive	5.77657
cg26104512	WDR7	Exon	Monodelphis domestica_Ear	positive	6.0108
cg26293238	ADAMTS15	Intron	Monodelphis domestica_Ear	positive	6.21301
cg26294925	WDPCP	Intron	Monodelphis domestica_Ear	positive	5.75898
cg26405606	PROX1	Exon	Monodelphis domestica_Ear	positive	6.50207
cg26481779	MAPKAP1	Intron	Monodelphis domestica_Ear	positive	5.86119
cg26514079	LRBA	Exon	Monodelphis domestica_Ear	positive	6.67397
cg26553785	BCAS3	Intron	Monodelphis domestica_Ear	positive	6.36748
cg26635938	gene:ENSMODG00000044286	Intergenic_downstream	Monodelphis domestica_Ear	positive	5.59479
cg26644712	CEP112	Intron	Monodelphis domestica_Ear	positive	6.73048
cg26757820	ADK	Intron	Monodelphis domestica_Ear	positive	5.77094
cg26784682	KLHL5	Exon	Monodelphis domestica_Ear	positive	5.76367
cg26934211	ZNF407	Intron	Monodelphis domestica_Ear	positive	5.56074
cg26962970	BTRC	Intron	Monodelphis domestica_Ear	positive	5.58373
cg26979561	MEIS1	Intron	Monodelphis domestica_Ear	positive	5.56324
cg26979786	MED13	Exon	Monodelphis domestica_Ear	positive	5.94489
cg27064916	EXOC6	Intron	Monodelphis domestica_Ear	positive	5.92939
cg27069230	FOXP4	Intergenic_downstream	Monodelphis domestica_Ear	positive	6.02276
cg27092966	AP3B1	Intron	Monodelphis domestica_Ear	positive	5.90987
cg27258395	PTBP2	Exon	Monodelphis domestica_Ear	positive	6.21505
cg27270454	CDK5RAP3	threeUTR	Monodelphis domestica_Ear	positive	5.63895
cg27354082	VTI1A	Exon	Monodelphis domestica_Ear	positive	5.66056
cg27414616	GTDC1	threeUTR	Monodelphis domestica_Ear	positive	5.55768
cg27419618	EIF4E3	Intron	Monodelphis domestica_Ear	positive	5.92563
cg27596044	RARA	Intron	Monodelphis domestica_Ear	positive	6.49954
cg27621292	EBF1	Intron	Monodelphis domestica_Ear	positive	5.6314
cg00006213	SFPQ	Intron	Monodelphis domestica_Ear	negative	-5.9908
cg00010977	FIGN	Intergenic_downstream	Monodelphis domestica_Ear	negative	-4.90346
cg00022035	OGDH	Exon	Monodelphis domestica_Ear	negative	-6.44849
cg00029553	FGF14	threeUTR	Monodelphis domestica_Ear	negative	-6.76708
cg00131490	RBM39	fiveUTR	Monodelphis domestica_Ear	negative	-7.52009
cg00162625	MPPED2	Intergenic_upstream	Monodelphis domestica_Ear	negative	-6.64392
cg00267231	NPAS2	Exon	Monodelphis domestica_Ear	negative	-4.92984
cg00279752	NPAS3	Intron	Monodelphis domestica_Ear	negative	-8.38262
cg00356067	ZNF821	Exon	Monodelphis domestica_Ear	negative	-7.85034
cg00439117	ARMH1	Intron	Monodelphis domestica_Ear	negative	-7.15064
cg00451044	TENM2	Exon	Monodelphis domestica_Ear	negative	-5.27352
cg00623160	EIF4A2	threeUTR	Monodelphis domestica_Ear	negative	-6.58978
cg00689383	RAB32	Exon	Monodelphis domestica_Ear	negative	-6.53361
cg00823476	PDIK1L	fiveUTR	Monodelphis domestica_Ear	negative	-6.42546
cg00865099	HNF4G	Intergenic_downstream	Monodelphis domestica_Ear	negative	-5.73541
cg00920454	IKBKE	Exon	Monodelphis domestica_Ear	negative	-5.28953
cg00933498	EPHA7	Intergenic_upstream	Monodelphis domestica_Ear	negative	-5.55636
cg01029325	EIF4G2	Exon	Monodelphis domestica_Ear	negative	-4.96287
cg01050866	CADM1	Intron	Monodelphis domestica_Ear	negative	-5.641
cg01077341	FANCL	Intergenic_upstream	Monodelphis domestica_Ear	negative	-5.93591
cg01099625	CDH10	Intergenic_upstream	Monodelphis domestica_Ear	negative	-5.58502
cg01241934	ARID1A	Exon	Monodelphis domestica_Ear	negative	-5.9021
cg01341452	DACH1	Intron	Monodelphis domestica_Ear	negative	-4.82009
cg01393477	PKIA	Intergenic_upstream	Monodelphis domestica_Ear	negative	-8.01924
cg01460860	TAB3	Exon	Monodelphis domestica_Ear	negative	-4.81608
cg01670963	CHD3	Exon	Monodelphis domestica_Ear	negative	-5.95522
cg01689298	ZEB2	Intergenic_upstream	Monodelphis domestica_Ear	negative	-5.01695
cg01836225	PTPRD	Exon	Monodelphis domestica_Ear	negative	-7.88781
cg01848036	BHLHE22	Intron	Monodelphis domestica_Ear	negative	-5.0682
cg01938132	gene:ENSMODG00000044016	Exon	Monodelphis domestica_Ear	negative	-5.98241
cg02053367	MSTN	Exon	Monodelphis domestica_Ear	negative	-9.53397
cg02063736	RBM39	fiveUTR	Monodelphis domestica_Ear	negative	-5.85578
cg02106637	C6orf62	Exon	Monodelphis domestica_Ear	negative	-5.65455
cg02156108	PLCL1	Intergenic_downstream	Monodelphis domestica_Ear	negative	-6.69622
cg02164420	PHC2	Exon	Monodelphis domestica_Ear	negative	-5.2178
cg02205352	PURA	Exon	Monodelphis domestica_Ear	negative	-6.04366
cg02212975	ACTN4	Exon	Monodelphis domestica_Ear	negative	-7.02192
cg02273345	CSMD3	Exon	Monodelphis domestica_Ear	negative	-6.7688
cg02275662	ZNF703	Intergenic_upstream	Monodelphis domestica_Ear	negative	-6.25418
cg02349847	BTBD10	Exon	Monodelphis domestica_Ear	negative	-5.08648
cg02619656	gene:ENSMODG00000044016	Promoter	Monodelphis domestica_Ear	negative	-5.06228
cg02700447	PRRC2A	Exon	Monodelphis domestica_Ear	negative	-5.71
cg02700726	CLK1	Intron	Monodelphis domestica_Ear	negative	-5.80602
cg02725055	TCF4	fiveUTR	Monodelphis domestica_Ear	negative	-4.80567
cg02729652	ARMH1	Intron	Monodelphis domestica_Ear	negative	-5.31975
cg02737031	TAB3	Intergenic_upstream	Monodelphis domestica_Ear	negative	-5.01763
cg02895393	KCTD3	Intron	Monodelphis domestica_Ear	negative	-4.92176
cg02897209	ARMH1	Intron	Monodelphis domestica_Ear	negative	-5.03415
cg02980324	MED29	Exon	Monodelphis domestica_Ear	negative	-5.60708
cg03121178	NOVA1	Exon	Monodelphis domestica_Ear	negative	-6.45671
cg03122810	SALL3	Intron	Monodelphis domestica_Ear	negative	-7.53741
cg03242122	TOX3	Intron	Monodelphis domestica_Ear	negative	-5.23237
cg03423769	NDST4	Exon	Monodelphis domestica_Ear	negative	-6.39544
cg03444965	RBM5	Intron	Monodelphis domestica_Ear	negative	-5.54119
cg03447235	HNRNPR	Exon	Monodelphis domestica_Ear	negative	-5.07241
cg03503112	ISL1	Intron	Monodelphis domestica_Ear	negative	-5.17148
cg03588806	UBLCP1	Exon	Monodelphis domestica_Ear	negative	-5.53747
cg03734252	PUM2	fiveUTR	Monodelphis domestica_Ear	negative	-8.50678
cg03750331	ZFPM2	Intron	Monodelphis domestica_Ear	negative	-5.64163
cg03810004	PATZ1	Exon	Monodelphis domestica_Ear	negative	-4.86337
cg03824676	RBM39	fiveUTR	Monodelphis domestica_Ear	negative	-7.2759
cg03855540	LMO4	Intron	Monodelphis domestica_Ear	negative	-7.19018
cg03880910	PTPRD	Exon	Monodelphis domestica_Ear	negative	-5.34445
cg03892873	EPHA5	Exon	Monodelphis domestica_Ear	negative	-5.16566
cg03905612	NR2F1	Intergenic_upstream	Monodelphis domestica_Ear	negative	-5.02996
cg03917189	TCF4	Intron	Monodelphis domestica_Ear	negative	-4.7917
cg03926377	TSHZ3	Intergenic_downstream	Monodelphis domestica_Ear	negative	-5.42569
cg03950925	NKX2-1	Intergenic_downstream	Monodelphis domestica_Ear	negative	-6.12482
cg04193717	gene:ENSMODG00000044049	Intergenic_upstream	Monodelphis domestica_Ear	negative	-6.09246
cg04241940	ZFHX3	fiveUTR	Monodelphis domestica_Ear	negative	-7.31214
cg04281230	NR4A2	Intergenic_downstream	Monodelphis domestica_Ear	negative	-5.21323
cg04314650	S100A13	Exon	Monodelphis domestica_Ear	negative	-5.71392
cg04398268	gene:ENSMODG00000019303	Promoter	Monodelphis domestica_Ear	negative	-10.1555
cg04411283	SRSF5	Intron	Monodelphis domestica_Ear	negative	-5.54169
cg04415471	TAB3	Exon	Monodelphis domestica_Ear	negative	-5.30019
cg04492620	ARRDC3	Exon	Monodelphis domestica_Ear	negative	-6.3655
cg04499301	ADCY5	Exon	Monodelphis domestica_Ear	negative	-6.67098
cg04502704	DDHD2	Exon	Monodelphis domestica_Ear	negative	-5.65203
cg04516501	GIGYF1	threeUTR	Monodelphis domestica_Ear	negative	-5.59128
cg04542842	BCOR	Intron	Monodelphis domestica_Ear	negative	-4.83173
cg04627377	ZBTB7B	Exon	Monodelphis domestica_Ear	negative	-7.1796
cg04677859	ZBTB7B	Promoter	Monodelphis domestica_Ear	negative	-5.39386
cg04846076	CTIF	Intron	Monodelphis domestica_Ear	negative	-4.79858
cg04929868	HNRNPDL	Intron	Monodelphis domestica_Ear	negative	-5.69855
cg04976865	DEDD	Exon	Monodelphis domestica_Ear	negative	-6.50293
cg05053064	RIMS2	Exon	Monodelphis domestica_Ear	negative	-4.77709
cg05108243	gene:ENSMODG00000041449	Intergenic_downstream	Monodelphis domestica_Ear	negative	-6.05293
cg05136138	gene:ENSMODG00000044600	Intron	Monodelphis domestica_Ear	negative	-6.50741
cg05156134	LCORL	Intergenic_upstream	Monodelphis domestica_Ear	negative	-6.68931
cg05201282	gene:ENSMODG00000045236	Intergenic_downstream	Monodelphis domestica_Ear	negative	-5.16926
cg05268271	CLRN2	Intergenic_upstream	Monodelphis domestica_Ear	negative	-6.22995
cg05317890	OPCML	Intron	Monodelphis domestica_Ear	negative	-6.68197
cg05368275	POLG2	Exon	Monodelphis domestica_Ear	negative	-5.04191
cg05506474	gene:ENSMODG00000019303	Exon	Monodelphis domestica_Ear	negative	-6.24036
cg05529086	PTP4A2	fiveUTR	Monodelphis domestica_Ear	negative	-5.05207
cg05533537	NR2F2	Intergenic_downstream	Monodelphis domestica_Ear	negative	-7.08394
cg05606175	SUPT16H	fiveUTR	Monodelphis domestica_Ear	negative	-6.21527
cg05686715	AP3B1	Intron	Monodelphis domestica_Ear	negative	-4.98897
cg05712938	IRX2	Intergenic_upstream	Monodelphis domestica_Ear	negative	-4.79645
cg05765137	LMO4	Exon	Monodelphis domestica_Ear	negative	-5.53531
cg05765439	LSAMP	Intergenic_upstream	Monodelphis domestica_Ear	negative	-5.4263
cg05793328	gene:ENSMODG00000019303	Exon	Monodelphis domestica_Ear	negative	-6.98084
cg05809127	RBM39	Exon	Monodelphis domestica_Ear	negative	-4.80135
cg05842191	ATP5F1A	Exon	Monodelphis domestica_Ear	negative	-5.77816
cg05933505	WASF2	Exon	Monodelphis domestica_Ear	negative	-4.8266
cg05960378	NOVA1	fiveUTR	Monodelphis domestica_Ear	negative	-7.46999
cg06020087	BRINP3	Intergenic_upstream	Monodelphis domestica_Ear	negative	-5.92292
cg06023161	PRRC2A	fiveUTR	Monodelphis domestica_Ear	negative	-5.76537
cg06064016	NPAS3	Intron	Monodelphis domestica_Ear	negative	-4.93902
cg06116160	EIF4G2	Exon	Monodelphis domestica_Ear	negative	-5.77089
cg06166108	NLGN1	Exon	Monodelphis domestica_Ear	negative	-5.4813
cg06172116	EIF4EBP3	Exon	Monodelphis domestica_Ear	negative	-5.54991
cg06227152	ZFHX3	Intergenic_upstream	Monodelphis domestica_Ear	negative	-9.03396
cg06362153	LARP1	Exon	Monodelphis domestica_Ear	negative	-5.92552
cg06382378	SRSF5	Intron	Monodelphis domestica_Ear	negative	-4.82878
cg06433000	NPTN	Exon	Monodelphis domestica_Ear	negative	-6.01002
cg06438433	ZBTB7B	Exon	Monodelphis domestica_Ear	negative	-7.09889
cg06500545	HDAC5	Exon	Monodelphis domestica_Ear	negative	-5.38024
cg06522180	ZFHX4	Intron	Monodelphis domestica_Ear	negative	-4.88367
cg06549221	EIF4A2	threeUTR	Monodelphis domestica_Ear	negative	-5.44926
cg06573357	ARMH1	Intron	Monodelphis domestica_Ear	negative	-4.96076
cg06606386	ZSWIM4	Exon	Monodelphis domestica_Ear	negative	-8.86961
cg06607996	LENEP	Intergenic_downstream	Monodelphis domestica_Ear	negative	-6.9864
cg06619360	SUPT16H	Intron	Monodelphis domestica_Ear	negative	-5.23064
cg06679017	MED29	Exon	Monodelphis domestica_Ear	negative	-8.0035
cg06723671	ST18	Intron	Monodelphis domestica_Ear	negative	-5.47593
cg06778417	HHIP	Intron	Monodelphis domestica_Ear	negative	-8.15836
cg06951357	DIPK2B	Exon	Monodelphis domestica_Ear	negative	-4.77573
cg07000689	ARHGEF37	Intron	Monodelphis domestica_Ear	negative	-6.29598
cg07014677	HP1BP3	Exon	Monodelphis domestica_Ear	negative	-4.82606
cg07064892	HIPK1	Exon	Monodelphis domestica_Ear	negative	-6.06527
cg07099052	S100A13	Exon	Monodelphis domestica_Ear	negative	-4.89298
cg07134971	PURA	Exon	Monodelphis domestica_Ear	negative	-4.77925
cg07171305	KLHL14	Intron	Monodelphis domestica_Ear	negative	-7.18417
cg07383477	MAT2B	Intron	Monodelphis domestica_Ear	negative	-7.19098
cg07481714	UPF1	Exon	Monodelphis domestica_Ear	negative	-5.73753
cg07766478	PCNP	Exon	Monodelphis domestica_Ear	negative	-5.26604
cg07774376	ERI3	Intron	Monodelphis domestica_Ear	negative	-5.72539
cg07776022	ZNF521	Intron	Monodelphis domestica_Ear	negative	-5.4071
cg07869104	gene:ENSMODG00000050240	Intergenic_upstream	Monodelphis domestica_Ear	negative	-4.82137
cg07887054	gene:ENSMODG00000044600	Exon	Monodelphis domestica_Ear	negative	-5.33353
cg07981074	RBM39	fiveUTR	Monodelphis domestica_Ear	negative	-7.22279
cg07988062	ZNF507	Intergenic_upstream	Monodelphis domestica_Ear	negative	-5.28924
cg08097199	NR1D1	Exon	Monodelphis domestica_Ear	negative	-8.08963
cg08132885	MSI2	Intron	Monodelphis domestica_Ear	negative	-4.8304
cg08161081	RBM39	fiveUTR	Monodelphis domestica_Ear	negative	-8.50183
cg08200817	SPTAN1	Exon	Monodelphis domestica_Ear	negative	-5.04077
cg08268145	RIMS2	Exon	Monodelphis domestica_Ear	negative	-4.99634
cg08460572	TENM2	Intergenic_upstream	Monodelphis domestica_Ear	negative	-5.92344
cg08476381	gene:ENSMODG00000041449	Intergenic_downstream	Monodelphis domestica_Ear	negative	-7.85676
cg08496735	ZBTB18	Promoter	Monodelphis domestica_Ear	negative	-5.05353
cg08520742	RNF34	Exon	Monodelphis domestica_Ear	negative	-5.84183
cg08575708	EIF4G2	Exon	Monodelphis domestica_Ear	negative	-7.13912
cg08641508	gene:ENSMODG00000028943	Intergenic_upstream	Monodelphis domestica_Ear	negative	-8.20765
cg08642246	SMG7	Exon	Monodelphis domestica_Ear	negative	-5.24782
cg08662919	NR2F1	Intergenic_upstream	Monodelphis domestica_Ear	negative	-5.17831
cg08666298	POLG2	Promoter	Monodelphis domestica_Ear	negative	-5.41165
cg08696330	VEZF1	Exon	Monodelphis domestica_Ear	negative	-4.98463
cg08714699	LDB3	Exon	Monodelphis domestica_Ear	negative	-5.96401
cg08819465	MBNL2	Exon	Monodelphis domestica_Ear	negative	-6.33132
cg08827873	LSAMP	Intron	Monodelphis domestica_Ear	negative	-5.09596
cg08920157	ZNF503	Intergenic_upstream	Monodelphis domestica_Ear	negative	-5.74131
cg09025625	SHC1	Exon	Monodelphis domestica_Ear	negative	-7.14019
cg09103418	LDB1	Exon	Monodelphis domestica_Ear	negative	-5.69526
cg09170982	RIMS2	Exon	Monodelphis domestica_Ear	negative	-5.87194
cg09256836	FBXO11	Exon	Monodelphis domestica_Ear	negative	-5.42946
cg09287555	RUNX1T1	Intron	Monodelphis domestica_Ear	negative	-4.88739
cg09315446	ZBTB18	Intergenic_upstream	Monodelphis domestica_Ear	negative	-6.65064
cg09532103	NFIX	Intron	Monodelphis domestica_Ear	negative	-5.28821
cg09568244	OLFM1	threeUTR	Monodelphis domestica_Ear	negative	-5.11531
cg09570719	BIN3	Intergenic_upstream	Monodelphis domestica_Ear	negative	-6.55118
cg09612170	gene:ENSMODG00000040167	Intergenic_upstream	Monodelphis domestica_Ear	negative	-6.83506
cg09658327	ARID4A	Exon	Monodelphis domestica_Ear	negative	-6.95899
cg09667213	SHC1	Exon	Monodelphis domestica_Ear	negative	-5.24237
cg09824756	HNRNPU	Intergenic_downstream	Monodelphis domestica_Ear	negative	-4.80453
cg09825191	ARID1A	threeUTR	Monodelphis domestica_Ear	negative	-5.20409
cg09829592	SRSF3	Intron	Monodelphis domestica_Ear	negative	-7.0094
cg09941680	EHBP1	Intron	Monodelphis domestica_Ear	negative	-5.51263
cg09973880	RORA	Intron	Monodelphis domestica_Ear	negative	-6.84645
cg09985350	gene:ENSMODG00000044600	Exon	Monodelphis domestica_Ear	negative	-6.92161
cg09994595	NIT1	Exon	Monodelphis domestica_Ear	negative	-4.9778
cg10002888	PRRC2A	Exon	Monodelphis domestica_Ear	negative	-7.55968
cg10153029	TANC2	Exon	Monodelphis domestica_Ear	negative	-6.10386
cg10156179	XPO7	Exon	Monodelphis domestica_Ear	negative	-5.92501
cg10170045	NFIX	Exon	Monodelphis domestica_Ear	negative	-6.33468
cg10171614	PHF12	Exon	Monodelphis domestica_Ear	negative	-5.60493
cg10233922	ZNF503	Intergenic_upstream	Monodelphis domestica_Ear	negative	-5.72162
cg10251050	RBM39	fiveUTR	Monodelphis domestica_Ear	negative	-6.40888
cg10381180	NR1D1	threeUTR	Monodelphis domestica_Ear	negative	-8.68737
cg10400255	MBNL2	Exon	Monodelphis domestica_Ear	negative	-4.94484
cg10480724	RREB1	Exon	Monodelphis domestica_Ear	negative	-5.65745
cg10486204	CLDN5	Intron	Monodelphis domestica_Ear	negative	-4.89612
cg10495653	PTPRD	Intergenic_upstream	Monodelphis domestica_Ear	negative	-6.43928
cg10503757	gene:ENSMODG00000041449	Intergenic_downstream	Monodelphis domestica_Ear	negative	-5.32277
cg10517971	OSBPL9	Exon	Monodelphis domestica_Ear	negative	-6.14359
cg10557100	TSHZ3	Intergenic_downstream	Monodelphis domestica_Ear	negative	-5.75607
cg10587537	METTL23	Intergenic_downstream	Monodelphis domestica_Ear	negative	-5.01923
cg10606240	IMMP1L	Intergenic_downstream	Monodelphis domestica_Ear	negative	-5.41442
cg10659172	SRSF5	Exon	Monodelphis domestica_Ear	negative	-5.52387
cg10671915	IKBKE	Exon	Monodelphis domestica_Ear	negative	-5.28006
cg10677704	RHBDD3	Intron	Monodelphis domestica_Ear	negative	-6.67208
cg10725603	KHDRBS2	Intergenic_downstream	Monodelphis domestica_Ear	negative	-4.97047
cg10739156	SAT1	Intron	Monodelphis domestica_Ear	negative	-4.89892
cg10770652	BRD2	Exon	Monodelphis domestica_Ear	negative	-6.56603
cg10774906	gene:ENSMODG00000037191	Intergenic_downstream	Monodelphis domestica_Ear	negative	-5.56003
cg10873006	MMS22L	Intergenic_upstream	Monodelphis domestica_Ear	negative	-5.53315
cg10907515	WDR72	Intron	Monodelphis domestica_Ear	negative	-6.37126
cg11124915	EIF4G2	Exon	Monodelphis domestica_Ear	negative	-6.94452
cg11174883	TNPO1	Intron	Monodelphis domestica_Ear	negative	-5.617
cg11320734	HNRNPK	Exon	Monodelphis domestica_Ear	negative	-6.59412
cg11361078	ATXN2	Exon	Monodelphis domestica_Ear	negative	-7.43905
cg11399644	SRSF6	Intron	Monodelphis domestica_Ear	negative	-5.40634
cg11462657	DIPK2B	Exon	Monodelphis domestica_Ear	negative	-5.88966
cg11741181	RBM39	fiveUTR	Monodelphis domestica_Ear	negative	-5.82953
cg11781618	FSHR	Intron	Monodelphis domestica_Ear	negative	-7.58949
cg11792642	gene:ENSMODG00000047772	Intron	Monodelphis domestica_Ear	negative	-6.97823
cg11792772	gene:ENSMODG00000041449	Intron	Monodelphis domestica_Ear	negative	-6.05671
cg11875079	NOVA1	Intergenic_downstream	Monodelphis domestica_Ear	negative	-6.23772
cg11982879	DHX15	Exon	Monodelphis domestica_Ear	negative	-5.80168
cg12083852	PI4KB	Exon	Monodelphis domestica_Ear	negative	-7.56346
cg12174936	PHC2	Exon	Monodelphis domestica_Ear	negative	-6.44064
cg12201500	LARP1	Exon	Monodelphis domestica_Ear	negative	-6.28445
cg12303330	SMURF1	Exon	Monodelphis domestica_Ear	negative	-4.90993
cg12315430	SF3B1	Exon	Monodelphis domestica_Ear	negative	-5.15177
cg12338698	PHC2	Exon	Monodelphis domestica_Ear	negative	-6.38627
cg12348962	EPHA5	Exon	Monodelphis domestica_Ear	negative	-4.972
cg12386540	SFPQ	Intron	Monodelphis domestica_Ear	negative	-6.08441
cg12433048	ARHGEF37	Intron	Monodelphis domestica_Ear	negative	-5.98543
cg12446925	SPI1	Exon	Monodelphis domestica_Ear	negative	-5.18347
cg12483296	POU3F3	Intron	Monodelphis domestica_Ear	negative	-5.35603
cg12519712	ACACA	Intron	Monodelphis domestica_Ear	negative	-5.55482
cg12583945	HNRNPK	Intron	Monodelphis domestica_Ear	negative	-6.55909
cg12646064	gene:ENSMODG00000041449	Intergenic_downstream	Monodelphis domestica_Ear	negative	-4.99221
cg12698769	OGDH	Exon	Monodelphis domestica_Ear	negative	-6.50004
cg12774550	TBC1D20	Exon	Monodelphis domestica_Ear	negative	-5.29091
cg12811115	ZFPM2	Intergenic_upstream	Monodelphis domestica_Ear	negative	-5.10967
cg12811630	gene:ENSMODG00000041449	Intergenic_downstream	Monodelphis domestica_Ear	negative	-5.21936
cg12814030	ZNF219	Exon	Monodelphis domestica_Ear	negative	-5.57765
cg12880090	LARP1	Exon	Monodelphis domestica_Ear	negative	-6.99113
cg12886580	ZNF513	Exon	Monodelphis domestica_Ear	negative	-5.71809
cg12903213	TOX	Intergenic_upstream	Monodelphis domestica_Ear	negative	-7.25406
cg13182287	RBM39	fiveUTR	Monodelphis domestica_Ear	negative	-7.71124
cg13233081	NFE2L2	Intron	Monodelphis domestica_Ear	negative	-5.37926
cg13275239	UBAP2L	Exon	Monodelphis domestica_Ear	negative	-4.94601
cg13291440	SH3GLB2	Intron	Monodelphis domestica_Ear	negative	-5.80466
cg13320956	gene:ENSMODG00000008097	Exon	Monodelphis domestica_Ear	negative	-7.02214
cg13366102	PTPRD	Intron	Monodelphis domestica_Ear	negative	-5.29484
cg13369768	DHX15	Intron	Monodelphis domestica_Ear	negative	-5.90791
cg13445226	ZFHX4	Exon	Monodelphis domestica_Ear	negative	-5.17493
cg13589080	MTX2	Intergenic_downstream	Monodelphis domestica_Ear	negative	-6.77002
cg13589316	POU3F3	Intergenic_upstream	Monodelphis domestica_Ear	negative	-5.22733
cg13604683	TENM3	Intergenic_upstream	Monodelphis domestica_Ear	negative	-4.79591
cg13681420	POLG2	Promoter	Monodelphis domestica_Ear	negative	-5.40876
cg13684852	LMO4	Intron	Monodelphis domestica_Ear	negative	-5.00717
cg13704497	PRRC2A	Exon	Monodelphis domestica_Ear	negative	-5.9598
cg13724954	POLG2	Promoter	Monodelphis domestica_Ear	negative	-6.79272
cg13753818	WDR26	Exon	Monodelphis domestica_Ear	negative	-6.36221
cg13764029	LZTS2	Exon	Monodelphis domestica_Ear	negative	-5.20881
cg13849459	ZNF608	Exon	Monodelphis domestica_Ear	negative	-7.20943
cg13885848	ASF1A	Exon	Monodelphis domestica_Ear	negative	-5.11177
cg13892986	WASF2	fiveUTR	Monodelphis domestica_Ear	negative	-6.88556
cg13956569	NAV1	Exon	Monodelphis domestica_Ear	negative	-9.1561
cg13964563	HMX3	Exon	Monodelphis domestica_Ear	negative	-5.06069
cg14025349	HIPK1	Exon	Monodelphis domestica_Ear	negative	-5.35518
cg14033937	DSCAM	Exon	Monodelphis domestica_Ear	negative	-6.03411
cg14155184	TMEM63B	Exon	Monodelphis domestica_Ear	negative	-5.38571
cg14245610	PLPPR3	Intron	Monodelphis domestica_Ear	negative	-6.33959
cg14489002	PKNOX2	Intron	Monodelphis domestica_Ear	negative	-7.0535
cg14537141	NFIX	Exon	Monodelphis domestica_Ear	negative	-6.12597
cg14646408	gene:ENSMODG00000044600	Intron	Monodelphis domestica_Ear	negative	-5.35083
cg14714835	CNKSR2	Exon	Monodelphis domestica_Ear	negative	-6.98825
cg14728698	gene:ENSMODG00000044038	Intergenic_upstream	Monodelphis domestica_Ear	negative	-6.50735
cg14911328	PKHD1	Intron	Monodelphis domestica_Ear	negative	-6.85634
cg14986854	DHX15	Exon	Monodelphis domestica_Ear	negative	-5.60119
cg15030128	MADD	Exon	Monodelphis domestica_Ear	negative	-4.77465
cg15093444	ASXL3	Intron	Monodelphis domestica_Ear	negative	-6.08527
cg15099692	MBNL2	Intron	Monodelphis domestica_Ear	negative	-6.4095
cg15166827	CHDH	Intergenic_downstream	Monodelphis domestica_Ear	negative	-6.26099
cg15352113	PKHD1	Intron	Monodelphis domestica_Ear	negative	-7.89538
cg15362498	NPAS3	Intron	Monodelphis domestica_Ear	negative	-6.33753
cg15555400	BACH2	Intergenic_upstream	Monodelphis domestica_Ear	negative	-5.60979
cg15581312	RBBP5	Exon	Monodelphis domestica_Ear	negative	-5.93165
cg15607893	POU4F3	Promoter	Monodelphis domestica_Ear	negative	-5.37119
cg15677754	FOSL2	Exon	Monodelphis domestica_Ear	negative	-5.79285
cg15698659	PPP4R3A	Intron	Monodelphis domestica_Ear	negative	-7.2772
cg15723937	TCF4	Intron	Monodelphis domestica_Ear	negative	-6.94876
cg15741341	EPHA5	Exon	Monodelphis domestica_Ear	negative	-4.90604
cg15746205	RHBDD3	Intron	Monodelphis domestica_Ear	negative	-8.00462
cg15788625	EPS15L1	Intergenic_downstream	Monodelphis domestica_Ear	negative	-4.85294
cg15844207	NR1D1	Intergenic_downstream	Monodelphis domestica_Ear	negative	-5.1623
cg15850080	EIF4G2	Exon	Monodelphis domestica_Ear	negative	-6.29324
cg15905510	gene:ENSMODG00000051350	Intergenic_upstream	Monodelphis domestica_Ear	negative	-5.05816
cg16205393	HNF4G	Intergenic_downstream	Monodelphis domestica_Ear	negative	-5.49685
cg16218119	MID1	Exon	Monodelphis domestica_Ear	negative	-4.93219
cg16251227	EIF4G2	Exon	Monodelphis domestica_Ear	negative	-5.14044
cg16269798	LRRC40	Intergenic_upstream	Monodelphis domestica_Ear	negative	-5.27131
cg16454504	SMAD4	Intron	Monodelphis domestica_Ear	negative	-6.1179
cg16658949	PHKG1	Intron	Monodelphis domestica_Ear	negative	-5.28469
cg16801814	RUFY1	Exon	Monodelphis domestica_Ear	negative	-7.86398
cg16864011	TNRC6A	fiveUTR	Monodelphis domestica_Ear	negative	-4.91514
cg16957078	LDB3	Exon	Monodelphis domestica_Ear	negative	-7.35146
cg17011893	NPTN	Exon	Monodelphis domestica_Ear	negative	-5.85242
cg17020595	TENM2	Intron	Monodelphis domestica_Ear	negative	-5.77019
cg17040833	PPP4R3A	Intron	Monodelphis domestica_Ear	negative	-8.00933
cg17041137	STAG1	Exon	Monodelphis domestica_Ear	negative	-4.88251
cg17064345	PHC2	Exon	Monodelphis domestica_Ear	negative	-5.65581
cg17074460	METTL9	Exon	Monodelphis domestica_Ear	negative	-5.84332
cg17097703	TRPC1	Exon	Monodelphis domestica_Ear	negative	-4.93901
cg17130000	TENM2	Intron	Monodelphis domestica_Ear	negative	-7.25663
cg17142599	AKAP6	Intron	Monodelphis domestica_Ear	negative	-4.86632
cg17193033	RRP15	Intron	Monodelphis domestica_Ear	negative	-4.83523
cg17233785	NPTN	Exon	Monodelphis domestica_Ear	negative	-6.67142
cg17258599	PDIK1L	Exon	Monodelphis domestica_Ear	negative	-4.92077
cg17337528	TSHZ3	Intergenic_upstream	Monodelphis domestica_Ear	negative	-5.94596
cg17386116	ZBTB7B	Exon	Monodelphis domestica_Ear	negative	-7.4217
cg17531848	NFIB	Intron	Monodelphis domestica_Ear	negative	-5.43608
cg17591623	ABCC5	fiveUTR	Monodelphis domestica_Ear	negative	-5.33399
cg17611288	EPHA5	Exon	Monodelphis domestica_Ear	negative	-7.52263
cg17684622	EPHA5	Exon	Monodelphis domestica_Ear	negative	-4.95932
cg17752622	MAP4K4	Exon	Monodelphis domestica_Ear	negative	-5.44681
cg17771970	TRPS1	Exon	Monodelphis domestica_Ear	negative	-5.68752
cg17779362	gene:ENSMODG00000040167	Intergenic_upstream	Monodelphis domestica_Ear	negative	-7.01896
cg17789303	ZNF536	Intron	Monodelphis domestica_Ear	negative	-6.11889
cg17847581	KIAA0100	Exon	Monodelphis domestica_Ear	negative	-6.56226
cg17905888	NR4A2	Intergenic_downstream	Monodelphis domestica_Ear	negative	-5.84626
cg18042159	PKNOX2	Intron	Monodelphis domestica_Ear	negative	-7.81493
cg18199325	LDB1	Exon	Monodelphis domestica_Ear	negative	-4.97024
cg18231301	TPM3	Exon	Monodelphis domestica_Ear	negative	-4.99038
cg18305324	PRRC2A	Exon	Monodelphis domestica_Ear	negative	-5.04004
cg18324647	STRN4	Exon	Monodelphis domestica_Ear	negative	-7.65893
cg18368305	ATXN2	Exon	Monodelphis domestica_Ear	negative	-6.21488
cg18465043	PPP4R3A	Exon	Monodelphis domestica_Ear	negative	-7.23043
cg18481180	HIPK1	Exon	Monodelphis domestica_Ear	negative	-6.60956
cg18485081	ZNF503	Intergenic_upstream	Monodelphis domestica_Ear	negative	-5.5295
cg18511505	HNRNPR	threeUTR	Monodelphis domestica_Ear	negative	-5.50844
cg18548847	NPR2	Exon	Monodelphis domestica_Ear	negative	-4.78652
cg18654962	SRRM2	Exon	Monodelphis domestica_Ear	negative	-8.77168
cg18758604	SYT16	Exon	Monodelphis domestica_Ear	negative	-6.12824
cg18778818	ACACA	Intron	Monodelphis domestica_Ear	negative	-5.48595
cg18861907	TACO1	Intron	Monodelphis domestica_Ear	negative	-5.62085
cg18910772	LCORL	Intergenic_upstream	Monodelphis domestica_Ear	negative	-6.68445
cg18921843	CHN1	Exon	Monodelphis domestica_Ear	negative	-5.15927
cg19028261	KLHL14	Intron	Monodelphis domestica_Ear	negative	-5.02113
cg19067187	ISL1	Intergenic_downstream	Monodelphis domestica_Ear	negative	-4.82724
cg19109348	ERC2	Intron	Monodelphis domestica_Ear	negative	-5.54883
cg19112767	MSMP	Promoter	Monodelphis domestica_Ear	negative	-7.49784
cg19187110	TRIQK	Intron	Monodelphis domestica_Ear	negative	-4.83649
cg19261941	PTPRD	Exon	Monodelphis domestica_Ear	negative	-8.41226
cg19274888	TSHZ2	Exon	Monodelphis domestica_Ear	negative	-4.98144
cg19291010	BCL9	Exon	Monodelphis domestica_Ear	negative	-6.92416
cg19345073	CSMD3	Intron	Monodelphis domestica_Ear	negative	-4.82418
cg19355776	CDH8	Exon	Monodelphis domestica_Ear	negative	-5.27972
cg19492414	PIP5K1B	Exon	Monodelphis domestica_Ear	negative	-5.72029
cg19544104	CFAP61	Intron	Monodelphis domestica_Ear	negative	-5.34812
cg19604874	PCDH7	Intergenic_downstream	Monodelphis domestica_Ear	negative	-5.30183
cg19608430	MSL1	Exon	Monodelphis domestica_Ear	negative	-5.35294
cg19625359	POU3F3	Intergenic_upstream	Monodelphis domestica_Ear	negative	-6.10797
cg19643847	LRP12	Intergenic_upstream	Monodelphis domestica_Ear	negative	-5.0842
cg19688271	PTPRE	Intergenic_downstream	Monodelphis domestica_Ear	negative	-5.20492
cg19707231	NAV1	Exon	Monodelphis domestica_Ear	negative	-6.36613
cg19835617	PURA	Exon	Monodelphis domestica_Ear	negative	-5.13495
cg19841392	RYR2	Intron	Monodelphis domestica_Ear	negative	-4.87207
cg19854621	C6orf62	Exon	Monodelphis domestica_Ear	negative	-6.36353
cg19861823	ZNF608	Exon	Monodelphis domestica_Ear	negative	-7.28176
cg19874626	NPAS3	Intron	Monodelphis domestica_Ear	negative	-5.40231
cg19920160	CLRN2	Intergenic_upstream	Monodelphis domestica_Ear	negative	-6.06613
cg20007488	DDX6	Exon	Monodelphis domestica_Ear	negative	-4.81761
cg20199880	IRF1	Exon	Monodelphis domestica_Ear	negative	-7.72416
cg20237169	ORC4	Intergenic_downstream	Monodelphis domestica_Ear	negative	-4.85333
cg20243605	RBM39	fiveUTR	Monodelphis domestica_Ear	negative	-6.49669
cg20267980	CNOT1	Exon	Monodelphis domestica_Ear	negative	-6.03784
cg20305372	NTM	Intron	Monodelphis domestica_Ear	negative	-7.78281
cg20355078	AZIN1	fiveUTR	Monodelphis domestica_Ear	negative	-4.79868
cg20377527	BCL2L11	Intron	Monodelphis domestica_Ear	negative	-6.24192
cg20378129	LRRC40	Intergenic_upstream	Monodelphis domestica_Ear	negative	-5.55455
cg20391023	FLOT2	Exon	Monodelphis domestica_Ear	negative	-5.63962
cg20402389	C6orf62	Exon	Monodelphis domestica_Ear	negative	-6.82868
cg20453574	SREK1	Intron	Monodelphis domestica_Ear	negative	-7.66257
cg20490705	RBFOX1	Exon	Monodelphis domestica_Ear	negative	-5.56495
cg20528158	MTMR4	Exon	Monodelphis domestica_Ear	negative	-6.35701
cg20552236	CPLX3	Exon	Monodelphis domestica_Ear	negative	-6.35458
cg20651417	NFE2L1	Exon	Monodelphis domestica_Ear	negative	-6.47877
cg20769131	UNC5B	Intergenic_upstream	Monodelphis domestica_Ear	negative	-6.15729
cg20826416	PRRC2A	Exon	Monodelphis domestica_Ear	negative	-6.22462
cg20826688	gene:ENSMODG00000041449	Intergenic_downstream	Monodelphis domestica_Ear	negative	-4.8076
cg20872072	PPM1G	Exon	Monodelphis domestica_Ear	negative	-8.30516
cg20900721	HNRNPK	Intron	Monodelphis domestica_Ear	negative	-5.10061
cg20971724	CNOT1	Exon	Monodelphis domestica_Ear	negative	-5.69616
cg20980840	HNRNPK	Exon	Monodelphis domestica_Ear	negative	-4.82889
cg21136659	NR2F2	Intergenic_downstream	Monodelphis domestica_Ear	negative	-6.62931
cg21398335	UBAP2L	Exon	Monodelphis domestica_Ear	negative	-5.11595
cg21455493	PPP4R3A	Intron	Monodelphis domestica_Ear	negative	-5.30498
cg21538469	RIMS2	Exon	Monodelphis domestica_Ear	negative	-4.81626
cg21556820	DKK2	Exon	Monodelphis domestica_Ear	negative	-5.00553
cg21608575	RUNX1T1	Exon	Monodelphis domestica_Ear	negative	-6.0555
cg21623089	ARHGEF37	Intron	Monodelphis domestica_Ear	negative	-5.40896
cg21634324	RUNX1T1	Intron	Monodelphis domestica_Ear	negative	-5.00927
cg21749105	TRPC1	Exon	Monodelphis domestica_Ear	negative	-5.22385
cg21834739	PRRC2A	Exon	Monodelphis domestica_Ear	negative	-5.56844
cg21852308	SPI1	Exon	Monodelphis domestica_Ear	negative	-7.56196
cg21872209	NR1D1	threeUTR	Monodelphis domestica_Ear	negative	-5.47397
cg21898068	NTM	Intron	Monodelphis domestica_Ear	negative	-6.13662
cg21929632	FUS	Exon	Monodelphis domestica_Ear	negative	-4.8443
cg22069272	gene:ENSMODG00000038344	Intergenic_upstream	Monodelphis domestica_Ear	negative	-7.81948
cg22122783	MPPED2	Intergenic_upstream	Monodelphis domestica_Ear	negative	-6.36087
cg22164364	ST18	Intron	Monodelphis domestica_Ear	negative	-5.08
cg22208523	PHC2	Exon	Monodelphis domestica_Ear	negative	-5.23019
cg22218566	DIAPH1	Intron	Monodelphis domestica_Ear	negative	-6.06394
cg22239730	PPARGC1A	Exon	Monodelphis domestica_Ear	negative	-5.00443
cg22262669	KLHL14	Intron	Monodelphis domestica_Ear	negative	-5.26029
cg22290035	BNC2	Intron	Monodelphis domestica_Ear	negative	-6.1524
cg22381406	FANCL	Intergenic_upstream	Monodelphis domestica_Ear	negative	-6.42442
cg22416332	XPO7	Exon	Monodelphis domestica_Ear	negative	-7.4057
cg22489511	KIAA2026	Exon	Monodelphis domestica_Ear	negative	-5.19711
cg22520505	EIF4G2	Exon	Monodelphis domestica_Ear	negative	-8.9197
cg22530856	NAV1	Exon	Monodelphis domestica_Ear	negative	-5.33067
cg22691669	CLCA2	Exon	Monodelphis domestica_Ear	negative	-4.95516
cg22704389	BCL2L11	Intron	Monodelphis domestica_Ear	negative	-5.81937
cg22914193	ZFHX3	fiveUTR	Monodelphis domestica_Ear	negative	-7.09619
cg22940022	MCM7	Exon	Monodelphis domestica_Ear	negative	-4.83692
cg22971559	MAP3K20	Exon	Monodelphis domestica_Ear	negative	-5.0163
cg23001333	EPHA4	Exon	Monodelphis domestica_Ear	negative	-6.35867
cg23045418	CDH8	Exon	Monodelphis domestica_Ear	negative	-7.18555
cg23104616	POU4F1	Intergenic_downstream	Monodelphis domestica_Ear	negative	-5.03125
cg23136264	KLF7	Exon	Monodelphis domestica_Ear	negative	-5.8824
cg23164054	SPRED1	Exon	Monodelphis domestica_Ear	negative	-6.14509
cg23233023	NRP2	Exon	Monodelphis domestica_Ear	negative	-5.87197
cg23238433	ZBTB7B	Exon	Monodelphis domestica_Ear	negative	-7.21867
cg23342013	KLF7	Exon	Monodelphis domestica_Ear	negative	-5.58414
cg23360751	NFIB	Intron	Monodelphis domestica_Ear	negative	-5.25332
cg23384377	EPHA5	Exon	Monodelphis domestica_Ear	negative	-5.70756
cg23424255	FAXDC2	Exon	Monodelphis domestica_Ear	negative	-7.14094
cg23463700	PBX2	threeUTR	Monodelphis domestica_Ear	negative	-4.92527
cg23499850	gene:ENSMODG00000044016	Promoter	Monodelphis domestica_Ear	negative	-5.59323
cg23577322	NEO1	Exon	Monodelphis domestica_Ear	negative	-6.10226
cg23596786	KCTD3	Intergenic_downstream	Monodelphis domestica_Ear	negative	-5.86531
cg23754860	LDB3	Exon	Monodelphis domestica_Ear	negative	-4.83792
cg23826041	PTPRD	Intron	Monodelphis domestica_Ear	negative	-6.15957
cg23916518	gene:ENSMODG00000040167	Intergenic_upstream	Monodelphis domestica_Ear	negative	-5.4786
cg23917034	NFIB	Intron	Monodelphis domestica_Ear	negative	-7.12316
cg24102071	ATP5F1A	Exon	Monodelphis domestica_Ear	negative	-7.7053
cg24128558	GPATCH2	Intergenic_downstream	Monodelphis domestica_Ear	negative	-5.04227
cg24145298	MMS22L	Intergenic_upstream	Monodelphis domestica_Ear	negative	-6.64029
cg24206172	TFAP2A	Intergenic_downstream	Monodelphis domestica_Ear	negative	-5.55677
cg24215474	ZNF821	Exon	Monodelphis domestica_Ear	negative	-5.26945
cg24267761	gene:ENSMODG00000039272	Intergenic_upstream	Monodelphis domestica_Ear	negative	-5.9647
cg24321906	gene:ENSMODG00000019303	Exon	Monodelphis domestica_Ear	negative	-8.13616
cg24367661	EPHA3	Exon	Monodelphis domestica_Ear	negative	-7.10106
cg24439128	ZNF423	Intron	Monodelphis domestica_Ear	negative	-4.82178
cg24543303	gene:ENSMODG00000019303	Exon	Monodelphis domestica_Ear	negative	-5.57859
cg24557791	gene:ENSMODG00000040356	fiveUTR	Monodelphis domestica_Ear	negative	-6.22924
cg24587040	ELAVL2	Exon	Monodelphis domestica_Ear	negative	-5.97841
cg24590724	DACH1	Intron	Monodelphis domestica_Ear	negative	-6.47513
cg24640147	FLOT2	Exon	Monodelphis domestica_Ear	negative	-6.82392
cg24654067	NTM	Intron	Monodelphis domestica_Ear	negative	-4.81837
cg24679500	LMO4	Intron	Monodelphis domestica_Ear	negative	-6.75873
cg24713486	CPEB2	Exon	Monodelphis domestica_Ear	negative	-7.64293
cg24716547	SFPQ	Intron	Monodelphis domestica_Ear	negative	-5.61033
cg24719193	SFPQ	Intron	Monodelphis domestica_Ear	negative	-7.82298
cg24770551	CDC14A	Exon	Monodelphis domestica_Ear	negative	-6.16731
cg24834487	WASF2	fiveUTR	Monodelphis domestica_Ear	negative	-6.41636
cg25097115	FANCL	Intergenic_upstream	Monodelphis domestica_Ear	negative	-5.81429
cg25302398	NFIB	Intron	Monodelphis domestica_Ear	negative	-6.26188
cg25383609	ZNF521	Intron	Monodelphis domestica_Ear	negative	-5.57206
cg25453217	TENT5B	Exon	Monodelphis domestica_Ear	negative	-4.87083
cg25533817	PITPNC1	Exon	Monodelphis domestica_Ear	negative	-6.05078
cg25569421	LRRC40	Intergenic_upstream	Monodelphis domestica_Ear	negative	-5.90948
cg25581768	NPAS3	Intron	Monodelphis domestica_Ear	negative	-6.65337
cg25658543	EIF4G2	Exon	Monodelphis domestica_Ear	negative	-5.02309
cg25687751	SFPQ	Intron	Monodelphis domestica_Ear	negative	-8.00215
cg25691921	BCOR	Intron	Monodelphis domestica_Ear	negative	-5.86724
cg25709820	ZEB2	Intergenic_upstream	Monodelphis domestica_Ear	negative	-5.56877
cg26011419	ZFPM2	Intergenic_upstream	Monodelphis domestica_Ear	negative	-5.56121
cg26101296	ITGA1	Intergenic_upstream	Monodelphis domestica_Ear	negative	-6.54146
cg26172888	EIF4A2	threeUTR	Monodelphis domestica_Ear	negative	-5.55002
cg26223723	TENM2	Intron	Monodelphis domestica_Ear	negative	-4.77981
cg26312920	NEUROD6	Promoter	Monodelphis domestica_Ear	negative	-5.25789
cg26437066	RNF19B	fiveUTR	Monodelphis domestica_Ear	negative	-5.0869
cg26536257	gene:ENSMODG00000044038	Intergenic_upstream	Monodelphis domestica_Ear	negative	-4.81484
cg26555185	RBM26	Intron	Monodelphis domestica_Ear	negative	-5.65246
cg26625831	VCL	Exon	Monodelphis domestica_Ear	negative	-5.93
cg26767614	NFIX	Exon	Monodelphis domestica_Ear	negative	-6.21698
cg26821197	TFAP2D	Intergenic_upstream	Monodelphis domestica_Ear	negative	-4.91119
cg26878870	ZNF608	fiveUTR	Monodelphis domestica_Ear	negative	-5.12093
cg26879535	MAT2B	Intergenic_downstream	Monodelphis domestica_Ear	negative	-5.58454
cg26881112	TFAP2A	Intergenic_downstream	Monodelphis domestica_Ear	negative	-6.36418
cg26916536	APH1A	threeUTR	Monodelphis domestica_Ear	negative	-5.29508
cg26939395	TMEM170A	Intergenic_downstream	Monodelphis domestica_Ear	negative	-5.00324
cg27121137	CACNA1A	Exon	Monodelphis domestica_Ear	negative	-5.17218
cg27192328	SAT1	Intron	Monodelphis domestica_Ear	negative	-5.29224
cg27365371	TENM4	Exon	Monodelphis domestica_Ear	negative	-6.25758
cg27427185	CSDE1	fiveUTR	Monodelphis domestica_Ear	negative	-6.94221
cg27455566	gene:ENSMODG00000040167	Intergenic_upstream	Monodelphis domestica_Ear	negative	-5.62705
cg27473842	IMMP1L	Intergenic_downstream	Monodelphis domestica_Ear	negative	-6.27683
cg27556492	RRP15	Intron	Monodelphis domestica_Ear	negative	-5.54778
cg27558880	DNM1	Exon	Monodelphis domestica_Ear	negative	-5.5155
cg27600712	PTPRD	Exon	Monodelphis domestica_Ear	negative	-5.82447
cg27605823	UNC5D	Exon	Monodelphis domestica_Ear	negative	-5.40568
cg27608858	ZNF507	Intergenic_upstream	Monodelphis domestica_Ear	negative	-6.26428
cg27659622	SCML4	fiveUTR	Monodelphis domestica_Ear	negative	-6.42494
cg00037619	BTRC	Intron	Monodelphis domestica_Liver	positive	4.34018
cg00152482	GNA13	Exon	Monodelphis domestica_Liver	positive	4.78959
cg00519301	IL20RA	Intron	Monodelphis domestica_Liver	positive	4.69293
cg00519323	IL20RB	Intron	Monodelphis domestica_Liver	positive	5.58742
cg00583628	DENND4B	Intergenic_downstream	Monodelphis domestica_Liver	positive	4.30571
cg00673150	NR4A2	Exon	Monodelphis domestica_Liver	positive	4.6131
cg00766718	ST8SIA3	Intergenic_upstream	Monodelphis domestica_Liver	positive	4.48941
cg00782708	CAMKMT	Intron	Monodelphis domestica_Liver	positive	4.42872
cg00784442	ARID4A	Promoter	Monodelphis domestica_Liver	positive	4.63573
cg00883967	gene:ENSMODG00000020159	Intergenic_downstream	Monodelphis domestica_Liver	positive	4.41105
cg00988050	CLYBL	Intron	Monodelphis domestica_Liver	positive	4.9933
cg01051653	ARID5B	Exon	Monodelphis domestica_Liver	positive	4.58836
cg01075824	RAB11FIP2	Intergenic_upstream	Monodelphis domestica_Liver	positive	4.31969
cg01079539	COMTD1	Intergenic_upstream	Monodelphis domestica_Liver	positive	5.32221
cg01195112	MEIS1	Intergenic_downstream	Monodelphis domestica_Liver	positive	4.44081
cg01198287	gene:ENSMODG00000050842	Promoter	Monodelphis domestica_Liver	positive	4.82659
cg01319626	SLC39A10	Intron	Monodelphis domestica_Liver	positive	5.38169
cg01324791	EGLN2	Exon	Monodelphis domestica_Liver	positive	4.33945
cg01351663	NKX2-1	Intergenic_downstream	Monodelphis domestica_Liver	positive	4.61551
cg01418441	GPS2	fiveUTR	Monodelphis domestica_Liver	positive	4.80034
cg01592869	KLHL14	Exon	Monodelphis domestica_Liver	positive	4.52706
cg01611544	STRBP	Intergenic_downstream	Monodelphis domestica_Liver	positive	4.8464
cg01632700	AIG1	Intergenic_upstream	Monodelphis domestica_Liver	positive	4.65669
cg01716627	SCN3A	Exon	Monodelphis domestica_Liver	positive	4.26586
cg01741653	CFAP61	Exon	Monodelphis domestica_Liver	positive	4.59893
cg01745451	EBF1	Intron	Monodelphis domestica_Liver	positive	4.41516
cg01752792	PAX6	threeUTR	Monodelphis domestica_Liver	positive	5.03611
cg01772613	HECTD4	Exon	Monodelphis domestica_Liver	positive	4.68401
cg01783053	UBE3A	Exon	Monodelphis domestica_Liver	positive	4.73369
cg01784864	SPATA17	Intron	Monodelphis domestica_Liver	positive	4.67254
cg01793506	FIGN	Intergenic_downstream	Monodelphis domestica_Liver	positive	4.84045
cg01846532	ARHGAP15	Intron	Monodelphis domestica_Liver	positive	4.70558
cg02002408	SOWAHA	Exon	Monodelphis domestica_Liver	positive	4.61521
cg02020466	TBCA	Intergenic_upstream	Monodelphis domestica_Liver	positive	4.49542
cg02162827	PKNOX2	Intron	Monodelphis domestica_Liver	positive	4.90483
cg02171705	GPR143	Intergenic_downstream	Monodelphis domestica_Liver	positive	5.43882
cg02186903	PAX6	Intron	Monodelphis domestica_Liver	positive	4.38865
cg02246073	MBD5	Exon	Monodelphis domestica_Liver	positive	4.57356
cg02286774	FANCL	Intergenic_upstream	Monodelphis domestica_Liver	positive	4.43529
cg02322989	LRP1B	Promoter	Monodelphis domestica_Liver	positive	5.61614
cg02343592	TBX4	Intergenic_upstream	Monodelphis domestica_Liver	positive	4.91921
cg02349142	ZNF536	Intron	Monodelphis domestica_Liver	positive	4.29868
cg02418783	ONECUT2	Exon	Monodelphis domestica_Liver	positive	4.8829
cg02518760	NOL4	Exon	Monodelphis domestica_Liver	positive	5.45012
cg02584590	GPHN	Exon	Monodelphis domestica_Liver	positive	4.59605
cg02635521	ARGLU1	Intron	Monodelphis domestica_Liver	positive	4.44451
cg02710949	ZEB2	Intergenic_upstream	Monodelphis domestica_Liver	positive	4.50516
cg02768181	POU3F1	Intron	Monodelphis domestica_Liver	positive	4.63588
cg02779499	TBX3	Promoter	Monodelphis domestica_Liver	positive	5.28245
cg02783532	NFIA	Promoter	Monodelphis domestica_Liver	positive	5.20191
cg02874213	ZNF703	Intergenic_upstream	Monodelphis domestica_Liver	positive	4.83682
cg02958263	RABGAP1L	Exon	Monodelphis domestica_Liver	positive	5.15011
cg03115692	IRX2	Intergenic_upstream	Monodelphis domestica_Liver	positive	5.02036
cg03127034	FOXP4	Intergenic_downstream	Monodelphis domestica_Liver	positive	4.57829
cg03128260	DENND1A	Intron	Monodelphis domestica_Liver	positive	4.56248
cg03187378	KIF5C	Exon	Monodelphis domestica_Liver	positive	5.75859
cg03228030	FANCL	Intergenic_downstream	Monodelphis domestica_Liver	positive	5.20041
cg03564053	PAX6	Promoter	Monodelphis domestica_Liver	positive	4.80336
cg03582645	MAP3K20	Intron	Monodelphis domestica_Liver	positive	4.51089
cg03866689	KPNA3	Exon	Monodelphis domestica_Liver	positive	4.37499
cg03877398	PIK3CA	Exon	Monodelphis domestica_Liver	positive	4.41401
cg03950161	ZNF462	Exon	Monodelphis domestica_Liver	positive	4.38872
cg03995116	PEBP1	Exon	Monodelphis domestica_Liver	positive	4.6071
cg04104673	TCF4	Intron	Monodelphis domestica_Liver	positive	4.5649
cg04162275	UBE3A	Exon	Monodelphis domestica_Liver	positive	5.71799
cg04196926	TCERG1	Intron	Monodelphis domestica_Liver	positive	5.05582
cg04207566	TBX2	Promoter	Monodelphis domestica_Liver	positive	5.21487
cg04232475	TLE3	Promoter	Monodelphis domestica_Liver	positive	5.37492
cg04240809	DNAJC19	Intron	Monodelphis domestica_Liver	positive	4.37916
cg04400734	gene:ENSMODG00000045218	Intergenic_upstream	Monodelphis domestica_Liver	positive	4.94726
cg04494540	FOXF2	Intergenic_downstream	Monodelphis domestica_Liver	positive	5.87623
cg04525496	HAPLN1	fiveUTR	Monodelphis domestica_Liver	positive	4.40257
cg04537039	MED1	Intron	Monodelphis domestica_Liver	positive	4.46313
cg04538134	FLI1	Exon	Monodelphis domestica_Liver	positive	4.77915
cg04564274	CLYBL	Intron	Monodelphis domestica_Liver	positive	4.36927
cg04604276	HNRNPR	Promoter	Monodelphis domestica_Liver	positive	4.4135
cg04626565	MAF	Exon	Monodelphis domestica_Liver	positive	4.28986
cg04681538	ZNF503	Intergenic_upstream	Monodelphis domestica_Liver	positive	4.80946
cg04704265	CEP128	Intron	Monodelphis domestica_Liver	positive	4.27337
cg04817453	ZFHX3	Intergenic_upstream	Monodelphis domestica_Liver	positive	4.69772
cg04896252	ADGRL1	Exon	Monodelphis domestica_Liver	positive	4.47032
cg04951122	ZNF507	Intergenic_upstream	Monodelphis domestica_Liver	positive	4.73174
cg04998702	MEIS2	fiveUTR	Monodelphis domestica_Liver	positive	4.54571
cg05000269	gene:ENSMODG00000044038	Intergenic_upstream	Monodelphis domestica_Liver	positive	4.35909
cg05018696	NRGN	Intergenic_upstream	Monodelphis domestica_Liver	positive	5.02952
cg05055874	ZFHX3	Exon	Monodelphis domestica_Liver	positive	5.16096
cg05093280	PBX3	Intron	Monodelphis domestica_Liver	positive	4.26202
cg05173279	KCNN2	Exon	Monodelphis domestica_Liver	positive	4.9523
cg05180417	NR4A2	Intergenic_downstream	Monodelphis domestica_Liver	positive	4.24618
cg05193512	TGFB2	Promoter	Monodelphis domestica_Liver	positive	4.35477
cg05215357	ELAVL2	Exon	Monodelphis domestica_Liver	positive	4.51328
cg05273495	BCAS3	Intron	Monodelphis domestica_Liver	positive	4.92752
cg05278305	NR2C2	Exon	Monodelphis domestica_Liver	positive	4.68764
cg05320089	ANKRD10	Exon	Monodelphis domestica_Liver	positive	4.8362
cg05383120	GSE1	Intergenic_upstream	Monodelphis domestica_Liver	positive	5.2764
cg05402073	VAX1	Intergenic_downstream	Monodelphis domestica_Liver	positive	4.3167
cg05441248	FSHR	Exon	Monodelphis domestica_Liver	positive	4.2934
cg05508478	ZNF143	Intergenic_upstream	Monodelphis domestica_Liver	positive	5.78589
cg05596483	gene:ENSMODG00000037130	Intron	Monodelphis domestica_Liver	positive	4.56444
cg05682600	PDCL	Promoter	Monodelphis domestica_Liver	positive	4.55058
cg05710193	ZFPM2	Intron	Monodelphis domestica_Liver	positive	4.53939
cg05737603	VPS13B	Intron	Monodelphis domestica_Liver	positive	4.48438
cg05740609	SIX3	Promoter	Monodelphis domestica_Liver	positive	4.53697
cg05760059	SRF	Promoter	Monodelphis domestica_Liver	positive	4.37197
cg05857652	DENND4B	Intergenic_downstream	Monodelphis domestica_Liver	positive	4.99129
cg05881418	gene:ENSMODG00000045218	Intergenic_upstream	Monodelphis domestica_Liver	positive	4.30008
cg05955690	POU6F2	Exon	Monodelphis domestica_Liver	positive	4.25519
cg05975906	gene:ENSMODG00000050346	Intergenic_downstream	Monodelphis domestica_Liver	positive	5.94137
cg06001189	ACVR2A	Intergenic_upstream	Monodelphis domestica_Liver	positive	4.90604
cg06239389	ZFHX3	Exon	Monodelphis domestica_Liver	positive	5.41617
cg06257308	PBX1	Exon	Monodelphis domestica_Liver	positive	4.66926
cg06303875	CDX2	fiveUTR	Monodelphis domestica_Liver	positive	4.46299
cg06405929	POU3F3	Promoter	Monodelphis domestica_Liver	positive	4.71475
cg06416760	TFAP4	Promoter	Monodelphis domestica_Liver	positive	4.95247
cg06529027	ZC3H6	Promoter	Monodelphis domestica_Liver	positive	5.71771
cg06610975	EHBP1	Intron	Monodelphis domestica_Liver	positive	4.32227
cg06663733	RFX3	Intergenic_upstream	Monodelphis domestica_Liver	positive	4.57516
cg06742640	gene:ENSMODG00000044046	Intergenic_downstream	Monodelphis domestica_Liver	positive	5.09915
cg07014363	NTM	Intron	Monodelphis domestica_Liver	positive	4.94411
cg07025752	ZFHX4	Intergenic_upstream	Monodelphis domestica_Liver	positive	5.05319
cg07026794	HOXB7	Promoter	Monodelphis domestica_Liver	positive	4.25888
cg07062999	MAP2K5	Intron	Monodelphis domestica_Liver	positive	4.42094
cg07114353	GATA6	Exon	Monodelphis domestica_Liver	positive	4.517
cg07188186	ZNF536	Intron	Monodelphis domestica_Liver	positive	4.36449
cg07224103	MED13	Promoter	Monodelphis domestica_Liver	positive	4.94824
cg07279255	EN1	Promoter	Monodelphis domestica_Liver	positive	4.74617
cg07291439	ZIC1	Promoter	Monodelphis domestica_Liver	positive	4.54523
cg07340207	ARHGAP15	Exon	Monodelphis domestica_Liver	positive	4.47768
cg07354656	ZBTB8A	Intergenic_upstream	Monodelphis domestica_Liver	positive	4.72994
cg07421453	RAB32	Intron	Monodelphis domestica_Liver	positive	5.59625
cg07679131	BCAS3	Intron	Monodelphis domestica_Liver	positive	4.99864
cg07727031	CIR1	Exon	Monodelphis domestica_Liver	positive	4.49448
cg07784746	gene:ENSMODG00000037191	Promoter	Monodelphis domestica_Liver	positive	4.28479
cg08005072	HNRNPDL	Exon	Monodelphis domestica_Liver	positive	4.79552
cg08030004	MEIS2	Intron	Monodelphis domestica_Liver	positive	4.37415
cg08122757	TNPO1	Exon	Monodelphis domestica_Liver	positive	4.9316
cg08125081	RERE	Intron	Monodelphis domestica_Liver	positive	4.27295
cg08166509	CCN1	Promoter	Monodelphis domestica_Liver	positive	4.66875
cg08305457	ZIC1	Intergenic_upstream	Monodelphis domestica_Liver	positive	4.42984
cg08339603	ZNF503	Intergenic_upstream	Monodelphis domestica_Liver	positive	5.1584
cg08423489	RNF111	Exon	Monodelphis domestica_Liver	positive	4.24557
cg08445744	TIAM1	Exon	Monodelphis domestica_Liver	positive	4.70776
cg08502797	ESRRG	Exon	Monodelphis domestica_Liver	positive	4.34805
cg08505456	HOXD8	Intergenic_downstream	Monodelphis domestica_Liver	positive	4.79345
cg08515893	DBX1	Intergenic_upstream	Monodelphis domestica_Liver	positive	4.25912
cg08541612	ACTRT2	Intergenic_downstream	Monodelphis domestica_Liver	positive	4.26727
cg08553905	FBXO33	Exon	Monodelphis domestica_Liver	positive	4.87871
cg08574252	DPYD	Intron	Monodelphis domestica_Liver	positive	4.28272
cg08615333	TGFB3	fiveUTR	Monodelphis domestica_Liver	positive	4.77254
cg08723249	VAX1	Promoter	Monodelphis domestica_Liver	positive	4.3846
cg08737597	SALL3	Intergenic_upstream	Monodelphis domestica_Liver	positive	4.38275
cg08770225	ZNF507	Intergenic_upstream	Monodelphis domestica_Liver	positive	4.24568
cg08778701	NR2F2	Intergenic_downstream	Monodelphis domestica_Liver	positive	4.71327
cg08790293	SH3GL2	Intron	Monodelphis domestica_Liver	positive	4.24142
cg08819006	TNPO1	Exon	Monodelphis domestica_Liver	positive	4.49552
cg08836912	HEATR5A	Exon	Monodelphis domestica_Liver	positive	4.42557
cg08922059	CDCA7	Intergenic_downstream	Monodelphis domestica_Liver	positive	4.83554
cg08987848	FANCL	Intergenic_upstream	Monodelphis domestica_Liver	positive	4.39932
cg09063337	MAB21L2	Exon	Monodelphis domestica_Liver	positive	4.33932
cg09140290	EBF1	Intron	Monodelphis domestica_Liver	positive	4.26073
cg09168055	PAX2	Intergenic_upstream	Monodelphis domestica_Liver	positive	4.81244
cg09190887	SH3GL2	Intron	Monodelphis domestica_Liver	positive	4.86535
cg09200936	gene:ENSMODG00000050499	Intergenic_upstream	Monodelphis domestica_Liver	positive	4.87529
cg09207552	NPAS3	Intron	Monodelphis domestica_Liver	positive	4.79605
cg09244470	PROX1	Intergenic_upstream	Monodelphis domestica_Liver	positive	4.59563
cg09384757	PROX1	Intergenic_upstream	Monodelphis domestica_Liver	positive	4.58161
cg09410314	RREB1	Intergenic_upstream	Monodelphis domestica_Liver	positive	4.31606
cg09467987	FOXP4	Intergenic_downstream	Monodelphis domestica_Liver	positive	4.28983
cg09515097	TFAP4	Promoter	Monodelphis domestica_Liver	positive	4.65366
cg09606114	HIC1	Exon	Monodelphis domestica_Liver	positive	4.86149
cg09646330	ZNF516	Intron	Monodelphis domestica_Liver	positive	5.51266
cg09775837	SGSM2	Intron	Monodelphis domestica_Liver	positive	4.62983
cg10055584	LRP12	Intergenic_upstream	Monodelphis domestica_Liver	positive	4.69855
cg10084202	ZNF710	Intergenic_upstream	Monodelphis domestica_Liver	positive	4.59874
cg10228206	TLE3	Promoter	Monodelphis domestica_Liver	positive	5.60755
cg10247988	DNAJC19	Intron	Monodelphis domestica_Liver	positive	4.31623
cg10324939	GATA6	Intron	Monodelphis domestica_Liver	positive	4.7725
cg10445181	UTP18	Promoter	Monodelphis domestica_Liver	positive	4.74944
cg10499452	TMEM135	Exon	Monodelphis domestica_Liver	positive	5.48966
cg10661056	DYNLRB2	Intron	Monodelphis domestica_Liver	positive	4.70358
cg10664254	DIAPH3	Exon	Monodelphis domestica_Liver	positive	4.41353
cg10707619	FOXP4	Intron	Monodelphis domestica_Liver	positive	4.27185
cg10766285	gene:ENSMODG00000044286	Intergenic_upstream	Monodelphis domestica_Liver	positive	4.50841
cg10901302	SMAD7	Intron	Monodelphis domestica_Liver	positive	4.58922
cg10918079	DLG4	Intron	Monodelphis domestica_Liver	positive	4.7547
cg10962665	NFAT5	Exon	Monodelphis domestica_Liver	positive	4.3977
cg11011976	CTNNA2	Exon	Monodelphis domestica_Liver	positive	4.48946
cg11027534	DENND1A	Intron	Monodelphis domestica_Liver	positive	4.27598
cg11072856	SRF	Promoter	Monodelphis domestica_Liver	positive	4.28602
cg11208231	BHLHE22	Intergenic_downstream	Monodelphis domestica_Liver	positive	4.79669
cg11304471	ARID5B	Exon	Monodelphis domestica_Liver	positive	4.57642
cg11348552	KAT6B	Intergenic_upstream	Monodelphis domestica_Liver	positive	4.88395
cg11568677	MMS22L	Intergenic_upstream	Monodelphis domestica_Liver	positive	5.10492
cg11597255	MAPKAP1	Intron	Monodelphis domestica_Liver	positive	5.13095
cg11642773	gene:ENSMODG00000041449	Intron	Monodelphis domestica_Liver	positive	4.35316
cg11677981	POLG	Intron	Monodelphis domestica_Liver	positive	4.25839
cg11682995	PKNOX1	Exon	Monodelphis domestica_Liver	positive	4.44042
cg11690870	SOX6	Intron	Monodelphis domestica_Liver	positive	4.88705
cg11692953	BTRC	Intron	Monodelphis domestica_Liver	positive	4.41084
cg11705934	ACVR2A	Intergenic_upstream	Monodelphis domestica_Liver	positive	4.24606
cg11841113	ADAMTS3	Exon	Monodelphis domestica_Liver	positive	5.41082
cg11868650	GSX1	Intergenic_downstream	Monodelphis domestica_Liver	positive	4.79367
cg11901035	MSI2	Intron	Monodelphis domestica_Liver	positive	4.96466
cg12084629	THTPA	threeUTR	Monodelphis domestica_Liver	positive	4.8186
cg12201392	ZCCHC7	Intron	Monodelphis domestica_Liver	positive	4.57918
cg12214761	NR4A2	Exon	Monodelphis domestica_Liver	positive	4.30974
cg12256228	RING1	Exon	Monodelphis domestica_Liver	positive	4.79286
cg12262659	BCAS3	Intron	Monodelphis domestica_Liver	positive	5.20039
cg12371281	ADAMTS6	Intron	Monodelphis domestica_Liver	positive	4.93008
cg12372536	PLEKHM3	Intron	Monodelphis domestica_Liver	positive	4.25056
cg12406333	SPRED1	Intergenic_upstream	Monodelphis domestica_Liver	positive	4.93006
cg12445252	ZNF536	Intergenic_downstream	Monodelphis domestica_Liver	positive	4.46409
cg12488664	STXBP5	Exon	Monodelphis domestica_Liver	positive	5.2309
cg12510047	gene:ENSMODG00000045218	Intergenic_upstream	Monodelphis domestica_Liver	positive	4.43961
cg12545634	OTP	fiveUTR	Monodelphis domestica_Liver	positive	4.3748
cg12648670	gene:ENSMODG00000044706	Intergenic_upstream	Monodelphis domestica_Liver	positive	4.73683
cg12724627	SOX6	Intergenic_upstream	Monodelphis domestica_Liver	positive	4.62867
cg12849734	CTNNBL1	Intron	Monodelphis domestica_Liver	positive	4.44507
cg12854350	SPRY2	Promoter	Monodelphis domestica_Liver	positive	4.70887
cg12929402	IMMP1L	Intron	Monodelphis domestica_Liver	positive	4.68058
cg12939608	SMG1	Exon	Monodelphis domestica_Liver	positive	4.95743
cg12957948	ZNF503	Intergenic_upstream	Monodelphis domestica_Liver	positive	4.37983
cg12985822	gene:ENSMODG00000044706	Intergenic_upstream	Monodelphis domestica_Liver	positive	4.64401
cg13010823	EBF1	Intron	Monodelphis domestica_Liver	positive	4.64794
cg13027777	AIG1	Intergenic_upstream	Monodelphis domestica_Liver	positive	4.98444
cg13090801	ZFHX3	Exon	Monodelphis domestica_Liver	positive	6.43911
cg13144536	ZFHX3	Exon	Monodelphis domestica_Liver	positive	4.77596
cg13163842	LRBA	Exon	Monodelphis domestica_Liver	positive	5.12721
cg13216259	TFAP4	Promoter	Monodelphis domestica_Liver	positive	4.70135
cg13255510	CHD9	Intron	Monodelphis domestica_Liver	positive	4.41393
cg13300506	FEZF2	threeUTR	Monodelphis domestica_Liver	positive	4.74418
cg13352230	CEP170	Intron	Monodelphis domestica_Liver	positive	4.8123
cg13353999	KLHL14	Promoter	Monodelphis domestica_Liver	positive	4.63762
cg13571461	ZEB2	Intergenic_upstream	Monodelphis domestica_Liver	positive	4.26878
cg13589557	gene:ENSMODG00000041449	Exon	Monodelphis domestica_Liver	positive	4.63989
cg13589830	ARNTL	Intergenic_upstream	Monodelphis domestica_Liver	positive	4.57382
cg13605024	gene:ENSMODG00000044286	Intergenic_upstream	Monodelphis domestica_Liver	positive	4.3724
cg13652891	SOX13	Promoter	Monodelphis domestica_Liver	positive	4.36035
cg13733512	ESRRG	Intron	Monodelphis domestica_Liver	positive	4.40875
cg13780290	KCTD3	Intergenic_downstream	Monodelphis domestica_Liver	positive	4.43474
cg13824077	NR4A2	Intron	Monodelphis domestica_Liver	positive	4.28925
cg13896796	KCTD15	Promoter	Monodelphis domestica_Liver	positive	4.52294
cg13915277	MYO3B	Intron	Monodelphis domestica_Liver	positive	4.92708
cg13931746	PAX2	Intergenic_upstream	Monodelphis domestica_Liver	positive	4.99939
cg13935507	ZHX2	Intergenic_upstream	Monodelphis domestica_Liver	positive	5.97089
cg13944639	PRDM8	Exon	Monodelphis domestica_Liver	positive	4.31143
cg14113480	ARID1B	Intron	Monodelphis domestica_Liver	positive	4.83497
cg14115575	SALL1	Intron	Monodelphis domestica_Liver	positive	4.80992
cg14202477	GRHL2	Promoter	Monodelphis domestica_Liver	positive	4.71152
cg14220710	ARX	Intergenic_upstream	Monodelphis domestica_Liver	positive	4.6453
cg14222444	POU4F3	Intron	Monodelphis domestica_Liver	positive	4.25138
cg14292251	PSMC6	fiveUTR	Monodelphis domestica_Liver	positive	5.34469
cg14306227	RALGAPA1	Exon	Monodelphis domestica_Liver	positive	4.57734
cg14341524	LRRTM2	Promoter	Monodelphis domestica_Liver	positive	4.95582
cg14367547	VASH1	Intron	Monodelphis domestica_Liver	positive	4.76932
cg14411132	ADAMTS6	Exon	Monodelphis domestica_Liver	positive	4.51048
cg14428543	ACTRT2	Intergenic_downstream	Monodelphis domestica_Liver	positive	4.55513
cg14458992	ZFPM2	Intron	Monodelphis domestica_Liver	positive	4.79271
cg14464354	BTRC	Intron	Monodelphis domestica_Liver	positive	4.82595
cg14640670	PURA	Intergenic_downstream	Monodelphis domestica_Liver	positive	5.29185
cg14649051	gene:ENSMODG00000044016	Intergenic_upstream	Monodelphis domestica_Liver	positive	4.36586
cg14671961	KLHL14	Intergenic_upstream	Monodelphis domestica_Liver	positive	4.60261
cg14677492	EIF4E3	Intron	Monodelphis domestica_Liver	positive	4.37451
cg14689448	CEP112	Intron	Monodelphis domestica_Liver	positive	4.31553
cg14713220	TRPS1	Exon	Monodelphis domestica_Liver	positive	4.96811
cg14785049	EHBP1	Intron	Monodelphis domestica_Liver	positive	4.96089
cg14865782	TFAP2D	Exon	Monodelphis domestica_Liver	positive	4.40603
cg14887057	ZEB2	Intron	Monodelphis domestica_Liver	positive	4.42383
cg14911432	RNF20	Exon	Monodelphis domestica_Liver	positive	5.05608
cg14912619	RNF182	Intron	Monodelphis domestica_Liver	positive	4.50207
cg14919591	KCTD15	Promoter	Monodelphis domestica_Liver	positive	4.41192
cg14940505	CADM1	Exon	Monodelphis domestica_Liver	positive	4.61908
cg15053082	ZNF770	Intergenic_upstream	Monodelphis domestica_Liver	positive	4.70951
cg15074930	PBX1	fiveUTR	Monodelphis domestica_Liver	positive	4.28964
cg15100050	PHIP	Promoter	Monodelphis domestica_Liver	positive	5.08187
cg15109221	JARID2	Promoter	Monodelphis domestica_Liver	positive	5.6562
cg15119729	ZFPM2	Intron	Monodelphis domestica_Liver	positive	5.14399
cg15233711	ARNTL	Intergenic_upstream	Monodelphis domestica_Liver	positive	5.24855
cg15283949	DENND1A	Intron	Monodelphis domestica_Liver	positive	4.32819
cg15304497	YLPM1	Promoter	Monodelphis domestica_Liver	positive	4.84289
cg15322352	FOXP4	Intron	Monodelphis domestica_Liver	positive	5.18076
cg15412281	ST18	Promoter	Monodelphis domestica_Liver	positive	4.34554
cg15513586	EFCAB7	Intergenic_upstream	Monodelphis domestica_Liver	positive	4.41076
cg15613269	gene:ENSMODG00000041449	Intron	Monodelphis domestica_Liver	positive	4.50373
cg15627668	TBX18	Intergenic_downstream	Monodelphis domestica_Liver	positive	4.47771
cg15685296	HOXB5	Exon	Monodelphis domestica_Liver	positive	4.94786
cg15769694	GSK3B	Exon	Monodelphis domestica_Liver	positive	4.27797
cg15779017	LMX1A	Exon	Monodelphis domestica_Liver	positive	5.2566
cg15834581	NEPRO	Intron	Monodelphis domestica_Liver	positive	4.66643
cg15838326	NCOR1	Intron	Monodelphis domestica_Liver	positive	4.41046
cg15851301	LMO4	Intergenic_downstream	Monodelphis domestica_Liver	positive	4.45279
cg15891449	ETS1	Intron	Monodelphis domestica_Liver	positive	4.39556
cg15980492	SRSF4	Exon	Monodelphis domestica_Liver	positive	5.02775
cg16093287	RBFOX3	Intron	Monodelphis domestica_Liver	positive	4.36718
cg16100840	PAX2	Intergenic_upstream	Monodelphis domestica_Liver	positive	5.26992
cg16106100	BRD9	Exon	Monodelphis domestica_Liver	positive	4.42841
cg16136769	ZNF703	Intergenic_upstream	Monodelphis domestica_Liver	positive	4.85972
cg16177888	BARHL2	Promoter	Monodelphis domestica_Liver	positive	4.31839
cg16193928	RRP15	Intron	Monodelphis domestica_Liver	positive	4.67841
cg16202561	gene:ENSMODG00000044016	Intergenic_upstream	Monodelphis domestica_Liver	positive	4.58684
cg16259859	ZBTB8A	Intergenic_upstream	Monodelphis domestica_Liver	positive	5.43722
cg16283205	NFIX	Intron	Monodelphis domestica_Liver	positive	4.45475
cg16346788	MEIOC	Exon	Monodelphis domestica_Liver	positive	5.11386
cg16353470	ZNF503	Intergenic_upstream	Monodelphis domestica_Liver	positive	4.24677
cg16361331	FOSL2	Promoter	Monodelphis domestica_Liver	positive	4.50468
cg16388536	AP3B1	Intron	Monodelphis domestica_Liver	positive	4.24519
cg16423684	ZNF503	Intergenic_upstream	Monodelphis domestica_Liver	positive	4.51156
cg16554811	TLE3	Promoter	Monodelphis domestica_Liver	positive	4.58805
cg16582309	PRKCB	Exon	Monodelphis domestica_Liver	positive	4.59844
cg16589235	VTI1A	Intron	Monodelphis domestica_Liver	positive	4.54316
cg16701356	SP9	Intergenic_downstream	Monodelphis domestica_Liver	positive	4.45118
cg16735021	ACIN1	fiveUTR	Monodelphis domestica_Liver	positive	4.67127
cg16761581	ADCY4	Exon	Monodelphis domestica_Liver	positive	4.85135
cg16777413	LRRTM2	Promoter	Monodelphis domestica_Liver	positive	4.43079
cg16825428	ZBTB10	Promoter	Monodelphis domestica_Liver	positive	5.83358
cg17014614	TOX3	Intron	Monodelphis domestica_Liver	positive	4.83005
cg17101801	LMO4	Exon	Monodelphis domestica_Liver	positive	4.53508
cg17178220	DNM3	Intron	Monodelphis domestica_Liver	positive	4.5089
cg17189003	PKNOX2	Intron	Monodelphis domestica_Liver	positive	4.66549
cg17201390	ZEB2	Intergenic_upstream	Monodelphis domestica_Liver	positive	4.88157
cg17255582	MCTP1	Intron	Monodelphis domestica_Liver	positive	4.48916
cg17292423	MECOM	Intergenic_upstream	Monodelphis domestica_Liver	positive	4.38769
cg17318487	FIGN	Intergenic_downstream	Monodelphis domestica_Liver	positive	4.31413
cg17322734	POU3F3	Promoter	Monodelphis domestica_Liver	positive	4.25608
cg17414093	YLPM1	Exon	Monodelphis domestica_Liver	positive	4.57372
cg17414768	ZBTB16	Intron	Monodelphis domestica_Liver	positive	4.45509
cg17569548	ZEB2	Intron	Monodelphis domestica_Liver	positive	4.91736
cg17656607	FXYD6	Exon	Monodelphis domestica_Liver	positive	4.69285
cg17677607	gene:ENSMODG00000050346	Intergenic_downstream	Monodelphis domestica_Liver	positive	5.23552
cg17693281	TMEM260	Intergenic_downstream	Monodelphis domestica_Liver	positive	4.78628
cg17860485	FAM76A	Exon	Monodelphis domestica_Liver	positive	4.88207
cg17886914	ZNF770	Intergenic_upstream	Monodelphis domestica_Liver	positive	4.53306
cg17923285	YY1	Exon	Monodelphis domestica_Liver	positive	4.38338
cg18060631	PKDCC	Intron	Monodelphis domestica_Liver	positive	4.70178
cg18099500	ZFHX3	Exon	Monodelphis domestica_Liver	positive	5.91222
cg18123948	GATA4	Intron	Monodelphis domestica_Liver	positive	4.2716
cg18147604	KCTD3	Intergenic_downstream	Monodelphis domestica_Liver	positive	4.83327
cg18234517	gene:ENSMODG00000050842	Promoter	Monodelphis domestica_Liver	positive	4.39494
cg18303028	HOXD11	Promoter	Monodelphis domestica_Liver	positive	4.52503
cg18310068	SGSM2	Intron	Monodelphis domestica_Liver	positive	5.05594
cg18359063	FOSL2	Promoter	Monodelphis domestica_Liver	positive	5.08078
cg18373109	GBA3	Exon	Monodelphis domestica_Liver	positive	4.55304
cg18407212	gene:ENSMODG00000025160	Intron	Monodelphis domestica_Liver	positive	4.29635
cg18508143	SLIT3	Exon	Monodelphis domestica_Liver	positive	4.27204
cg18508649	NR4A2	Exon	Monodelphis domestica_Liver	positive	4.27856
cg18550730	URI1	Intergenic_downstream	Monodelphis domestica_Liver	positive	4.73386
cg18616546	ZFHX3	Exon	Monodelphis domestica_Liver	positive	5.01846
cg18736756	AKTIP	Intron	Monodelphis domestica_Liver	positive	4.99125
cg18743610	ZEB2	Intron	Monodelphis domestica_Liver	positive	5.09601
cg18897683	KCNN2	Exon	Monodelphis domestica_Liver	positive	4.4213
cg19090691	NKX2-3	Intergenic_downstream	Monodelphis domestica_Liver	positive	4.24606
cg19163499	CEP170	Intron	Monodelphis domestica_Liver	positive	4.46699
cg19224433	TBCC	Promoter	Monodelphis domestica_Liver	positive	5.8335
cg19350040	TSHZ1	Intergenic_downstream	Monodelphis domestica_Liver	positive	5.33213
cg19382919	SP5	Promoter	Monodelphis domestica_Liver	positive	5.53734
cg19385750	FAM172A	Intron	Monodelphis domestica_Liver	positive	4.26167
cg19391758	AKTIP	Intron	Monodelphis domestica_Liver	positive	4.3851
cg19438533	ARHGAP15	Intron	Monodelphis domestica_Liver	positive	5.16782
cg19438817	BCL11A	Intron	Monodelphis domestica_Liver	positive	4.58499
cg19523029	TLE4	Promoter	Monodelphis domestica_Liver	positive	4.51544
cg19556450	EFNA4	Exon	Monodelphis domestica_Liver	positive	4.68852
cg19557715	SLIT1	Exon	Monodelphis domestica_Liver	positive	4.60383
cg19633001	MBIP	Intergenic_downstream	Monodelphis domestica_Liver	positive	4.52111
cg19770145	BNC2	Intron	Monodelphis domestica_Liver	positive	4.48581
cg19825429	CDK5RAP3	threeUTR	Monodelphis domestica_Liver	positive	4.44264
cg19829166	gene:ENSMODG00000012228	Promoter	Monodelphis domestica_Liver	positive	4.62516
cg19864138	FEZF2	Intergenic_downstream	Monodelphis domestica_Liver	positive	4.44064
cg19891121	ZNF407	Intron	Monodelphis domestica_Liver	positive	4.8069
cg19935481	TLE3	Promoter	Monodelphis domestica_Liver	positive	4.29811
cg19980717	gene:ENSMODG00000020159	Intergenic_downstream	Monodelphis domestica_Liver	positive	4.71734
cg20114360	AP3B1	Intron	Monodelphis domestica_Liver	positive	4.26728
cg20156837	CYHR1	Exon	Monodelphis domestica_Liver	positive	4.85135
cg20205468	PAX2	Intergenic_upstream	Monodelphis domestica_Liver	positive	4.74544
cg20218251	CEP170	Intron	Monodelphis domestica_Liver	positive	4.93386
cg20226394	EPHA3	Intron	Monodelphis domestica_Liver	positive	4.73723
cg20237992	RPS6KC1	Exon	Monodelphis domestica_Liver	positive	4.58817
cg20283446	MVB12B	Intergenic_upstream	Monodelphis domestica_Liver	positive	4.58151
cg20402480	DHX15	Exon	Monodelphis domestica_Liver	positive	4.33584
cg20546446	SLITRK1	Exon	Monodelphis domestica_Liver	positive	4.51378
cg20615601	PURA	Intergenic_downstream	Monodelphis domestica_Liver	positive	4.5
cg20640572	ESRRG	Intron	Monodelphis domestica_Liver	positive	5.42006
cg20754348	NR2F2	Promoter	Monodelphis domestica_Liver	positive	4.53234
cg20945212	PPP2R2B	Exon	Monodelphis domestica_Liver	positive	4.27452
cg21030623	ZIC5	Exon	Monodelphis domestica_Liver	positive	4.34481
cg21181232	TP53BP1	Exon	Monodelphis domestica_Liver	positive	4.39446
cg21191048	gene:ENSMODG00000041449	Exon	Monodelphis domestica_Liver	positive	4.30007
cg21213241	FRMD5	Exon	Monodelphis domestica_Liver	positive	4.50985
cg21247078	RRAS	Exon	Monodelphis domestica_Liver	positive	4.65835
cg21310266	ESRRG	Intron	Monodelphis domestica_Liver	positive	4.6671
cg21316446	PIK3AP1	Intron	Monodelphis domestica_Liver	positive	4.24611
cg21319323	HOXD8	Intergenic_downstream	Monodelphis domestica_Liver	positive	5.02751
cg21330751	MAP2K5	Intron	Monodelphis domestica_Liver	positive	4.29717
cg21437713	COL5A2	Intergenic_upstream	Monodelphis domestica_Liver	positive	5.52664
cg21450888	DNM3	Intron	Monodelphis domestica_Liver	positive	4.72654
cg21464859	TNPO1	Exon	Monodelphis domestica_Liver	positive	4.54436
cg21467362	TCF4	Intergenic_upstream	Monodelphis domestica_Liver	positive	4.70607
cg21588080	FANCL	Intron	Monodelphis domestica_Liver	positive	4.37717
cg21620558	CDKN2C	Promoter	Monodelphis domestica_Liver	positive	4.74769
cg21736530	NOG	Intergenic_downstream	Monodelphis domestica_Liver	positive	4.31934
cg21745893	ZFHX3	Exon	Monodelphis domestica_Liver	positive	4.38945
cg21811092	SOX4	Intergenic_downstream	Monodelphis domestica_Liver	positive	4.66412
cg21815808	TLE3	Promoter	Monodelphis domestica_Liver	positive	5.92
cg21949818	NOL4	Exon	Monodelphis domestica_Liver	positive	5.07694
cg22004739	ZNF503	Promoter	Monodelphis domestica_Liver	positive	4.58071
cg22032057	PAN3	Exon	Monodelphis domestica_Liver	positive	5.0523
cg22078760	C15orf61	Intron	Monodelphis domestica_Liver	positive	4.45927
cg22113843	KAT6B	Intergenic_upstream	Monodelphis domestica_Liver	positive	4.48696
cg22124077	FANCL	Intergenic_downstream	Monodelphis domestica_Liver	positive	5.04096
cg22128882	FEZF2	Intergenic_downstream	Monodelphis domestica_Liver	positive	4.8984
cg22251756	FAM181A	Promoter	Monodelphis domestica_Liver	positive	4.80152
cg22272965	ABCC4	Intergenic_downstream	Monodelphis domestica_Liver	positive	4.28479
cg22290035	BNC2	Intron	Monodelphis domestica_Liver	positive	4.27353
cg22334669	RELCH	Exon	Monodelphis domestica_Liver	positive	4.87885
cg22373137	PTPA	Intron	Monodelphis domestica_Liver	positive	5.21326
cg22427423	RAB6A	Exon	Monodelphis domestica_Liver	positive	4.4006
cg22432362	LMO4	Promoter	Monodelphis domestica_Liver	positive	5.3905
cg22506418	PROX1	Exon	Monodelphis domestica_Liver	positive	4.80545
cg22525783	CCDC171	Exon	Monodelphis domestica_Liver	positive	4.8368
cg22582760	ARID5B	Intron	Monodelphis domestica_Liver	positive	4.65761
cg22612014	ZNF536	Intron	Monodelphis domestica_Liver	positive	4.62577
cg22661567	PBX3	Intron	Monodelphis domestica_Liver	positive	4.32915
cg22664982	NIPBL	Intergenic_upstream	Monodelphis domestica_Liver	positive	4.41027
cg22720332	ZHX2	Intergenic_upstream	Monodelphis domestica_Liver	positive	4.74655
cg22789469	RABGAP1L	Exon	Monodelphis domestica_Liver	positive	4.62451
cg22872620	MDFIC2	Intron	Monodelphis domestica_Liver	positive	4.25036
cg22879048	VRK1	Intron	Monodelphis domestica_Liver	positive	4.8733
cg22880373	SMAD6	Promoter	Monodelphis domestica_Liver	positive	4.47619
cg22890537	NPAS3	Intron	Monodelphis domestica_Liver	positive	4.71657
cg22925388	gene:ENSMODG00000047772	Intergenic_upstream	Monodelphis domestica_Liver	positive	4.26902
cg22997536	NOG	Intergenic_downstream	Monodelphis domestica_Liver	positive	4.71225
cg23043982	UBE2G1	Intergenic_downstream	Monodelphis domestica_Liver	positive	5.31875
cg23146472	DNPH1	Intergenic_upstream	Monodelphis domestica_Liver	positive	4.32004
cg23220617	CDC6	Intergenic_downstream	Monodelphis domestica_Liver	positive	4.78609
cg23245779	ZFHX3	Exon	Monodelphis domestica_Liver	positive	4.35421
cg23247981	ZNF536	Intron	Monodelphis domestica_Liver	positive	4.40272
cg23254039	VTI1A	Exon	Monodelphis domestica_Liver	positive	4.7594
cg23398642	POLA1	Intron	Monodelphis domestica_Liver	positive	5.37819
cg23446297	HIVEP2	Intergenic_upstream	Monodelphis domestica_Liver	positive	5.57008
cg23451903	ARHGAP15	Intron	Monodelphis domestica_Liver	positive	4.3799
cg23490170	gene:ENSMODG00000050842	Intergenic_downstream	Monodelphis domestica_Liver	positive	4.30689
cg23496355	TBCA	Intergenic_upstream	Monodelphis domestica_Liver	positive	5.37665
cg23542171	RGP1	Exon	Monodelphis domestica_Liver	positive	4.57269
cg23545992	DPH6	Intergenic_upstream	Monodelphis domestica_Liver	positive	4.61739
cg23564585	PAXBP1	Exon	Monodelphis domestica_Liver	positive	4.34044
cg23616097	TNRC18	fiveUTR	Monodelphis domestica_Liver	positive	4.96244
cg23806723	ZNF503	Intergenic_upstream	Monodelphis domestica_Liver	positive	4.25971
cg23815914	CNOT6L	Exon	Monodelphis domestica_Liver	positive	4.90833
cg23860075	MEIS1	Intergenic_downstream	Monodelphis domestica_Liver	positive	4.2618
cg23934484	SLC29A3	Intron	Monodelphis domestica_Liver	positive	4.24984
cg24003894	EGLN2	Exon	Monodelphis domestica_Liver	positive	4.58469
cg24020035	CACHD1	Exon	Monodelphis domestica_Liver	positive	4.88042
cg24104938	NR2E1	Promoter	Monodelphis domestica_Liver	positive	4.59565
cg24151104	MYO3B	Intron	Monodelphis domestica_Liver	positive	4.69439
cg24241736	ZNF521	Intron	Monodelphis domestica_Liver	positive	4.38499
cg24271863	MSX2	Intron	Monodelphis domestica_Liver	positive	4.54798
cg24274564	RPS6KC1	Exon	Monodelphis domestica_Liver	positive	5.45439
cg24278180	ARID4A	Promoter	Monodelphis domestica_Liver	positive	5.0917
cg24330736	PLAG1	Intergenic_upstream	Monodelphis domestica_Liver	positive	4.87769
cg24473684	TSHZ1	Intergenic_downstream	Monodelphis domestica_Liver	positive	4.49316
cg24523225	SMAD2	Exon	Monodelphis domestica_Liver	positive	4.34153
cg24534944	HS3ST1	Intergenic_upstream	Monodelphis domestica_Liver	positive	4.555
cg24549868	ACIN1	fiveUTR	Monodelphis domestica_Liver	positive	4.33603
cg24706083	C17orf64	Exon	Monodelphis domestica_Liver	positive	4.77437
cg24959302	ZFPM2	Intron	Monodelphis domestica_Liver	positive	4.98695
cg24966733	gene:ENSMODG00000020159	Intron	Monodelphis domestica_Liver	positive	4.4631
cg24966735	KLF12	Intergenic_upstream	Monodelphis domestica_Liver	positive	4.25561
cg25194110	ZFHX4	Promoter	Monodelphis domestica_Liver	positive	5.41992
cg25229850	SH3GL2	Exon	Monodelphis domestica_Liver	positive	4.75646
cg25327134	gene:ENSMODG00000041449	Intron	Monodelphis domestica_Liver	positive	4.84024
cg25365217	VTI1A	Intron	Monodelphis domestica_Liver	positive	4.51692
cg25479597	FBXL20	Exon	Monodelphis domestica_Liver	positive	4.38837
cg25571113	SMAD6	Promoter	Monodelphis domestica_Liver	positive	6.13358
cg25863673	FOXN3	Intron	Monodelphis domestica_Liver	positive	4.55053
cg26163855	NCMAP	fiveUTR	Monodelphis domestica_Liver	positive	5.41516
cg26227101	PRDM2	Exon	Monodelphis domestica_Liver	positive	4.4701
cg26242759	ZNF143	Intergenic_upstream	Monodelphis domestica_Liver	positive	5.48924
cg26267081	FAM181A	Promoter	Monodelphis domestica_Liver	positive	4.54911
cg26286023	RORA	Intron	Monodelphis domestica_Liver	positive	4.64548
cg26336538	FST	Intron	Monodelphis domestica_Liver	positive	5.34369
cg26374954	PCDH1	Intron	Monodelphis domestica_Liver	positive	4.57443
cg26418874	C16orf72	Exon	Monodelphis domestica_Liver	positive	4.87347
cg26418994	gene:ENSMODG00000041449	Intergenic_downstream	Monodelphis domestica_Liver	positive	4.90743
cg26422625	ARX	Intergenic_downstream	Monodelphis domestica_Liver	positive	4.78035
cg26462021	BCL11B	Intron	Monodelphis domestica_Liver	positive	5.42117
cg26521800	DACH1	Intron	Monodelphis domestica_Liver	positive	4.83469
cg26525823	KIF11	Intron	Monodelphis domestica_Liver	positive	4.35873
cg26694393	ZFHX3	Exon	Monodelphis domestica_Liver	positive	4.71705
cg26799881	SLITRK1	Exon	Monodelphis domestica_Liver	positive	4.39953
cg26834073	HOXB7	Promoter	Monodelphis domestica_Liver	positive	4.90376
cg26921187	FOXN3	Intron	Monodelphis domestica_Liver	positive	4.29888
cg26923395	MECOM	Intergenic_upstream	Monodelphis domestica_Liver	positive	4.39762
cg27000043	RSF1	Intron	Monodelphis domestica_Liver	positive	4.8253
cg27092966	AP3B1	Intron	Monodelphis domestica_Liver	positive	4.26789
cg27217092	CCDC90B	Intron	Monodelphis domestica_Liver	positive	4.621
cg27269484	ARSJ	Intergenic_downstream	Monodelphis domestica_Liver	positive	4.88979
cg27397943	ZBTB10	Promoter	Monodelphis domestica_Liver	positive	5.76472
cg27419618	EIF4E3	Intron	Monodelphis domestica_Liver	positive	4.3663
cg27447914	GALNT5	Intergenic_upstream	Monodelphis domestica_Liver	positive	4.58865
cg27493848	F13A1	fiveUTR	Monodelphis domestica_Liver	positive	4.39359
cg27593991	TCF4	fiveUTR	Monodelphis domestica_Liver	positive	5.32557
cg00067370	ZEB2	Intergenic_upstream	Monodelphis domestica_Liver	negative	-4.88871
cg00109643	PICALM	Promoter	Monodelphis domestica_Liver	negative	-4.56399
cg00131490	RBM39	fiveUTR	Monodelphis domestica_Liver	negative	-6.30959
cg00146174	USP34	Exon	Monodelphis domestica_Liver	negative	-4.99408
cg00218407	CHRNG	threeUTR	Monodelphis domestica_Liver	negative	-5.18501
cg00250171	IRX2	Intergenic_upstream	Monodelphis domestica_Liver	negative	-4.51374
cg00267231	NPAS2	Exon	Monodelphis domestica_Liver	negative	-5.41437
cg00467357	PICALM	Exon	Monodelphis domestica_Liver	negative	-4.67751
cg00489428	gene:ENSMODG00000019303	Exon	Monodelphis domestica_Liver	negative	-4.65364
cg00543023	AP5M1	Intergenic_downstream	Monodelphis domestica_Liver	negative	-4.28315
cg00623160	EIF4A2	threeUTR	Monodelphis domestica_Liver	negative	-5.95661
cg00687713	PCK2	Exon	Monodelphis domestica_Liver	negative	-5.376
cg00753997	NFIB	Intergenic_downstream	Monodelphis domestica_Liver	negative	-5.57398
cg00786351	ZSWIM6	Exon	Monodelphis domestica_Liver	negative	-6.69592
cg00823476	PDIK1L	fiveUTR	Monodelphis domestica_Liver	negative	-4.75886
cg00896768	gene:ENSMODG00000019303	Exon	Monodelphis domestica_Liver	negative	-5.05173
cg01038105	CTNND1	Exon	Monodelphis domestica_Liver	negative	-4.81115
cg01067793	EHBP1	Intron	Monodelphis domestica_Liver	negative	-6.30823
cg01141580	TBX2	Promoter	Monodelphis domestica_Liver	negative	-5.03188
cg01156877	LRIT1	Exon	Monodelphis domestica_Liver	negative	-4.70511
cg01197840	MYO18A	Intron	Monodelphis domestica_Liver	negative	-4.35643
cg01343704	ZSWIM8	Exon	Monodelphis domestica_Liver	negative	-4.38844
cg01359274	ACACA	Intron	Monodelphis domestica_Liver	negative	-7.11211
cg01548368	ACACA	Intron	Monodelphis domestica_Liver	negative	-4.37025
cg01567668	ACACA	Intron	Monodelphis domestica_Liver	negative	-7.04839
cg01573140	OGDH	Exon	Monodelphis domestica_Liver	negative	-4.94928
cg01717800	SERPINC1	Promoter	Monodelphis domestica_Liver	negative	-6.46967
cg01772217	EGR3	Promoter	Monodelphis domestica_Liver	negative	-4.63477
cg01802683	ARID1A	Intron	Monodelphis domestica_Liver	negative	-5.37329
cg01848036	BHLHE22	Intron	Monodelphis domestica_Liver	negative	-5.64779
cg01872427	MAP3K20	Intron	Monodelphis domestica_Liver	negative	-9.46059
cg02020196	ECH1	threeUTR	Monodelphis domestica_Liver	negative	-5.33558
cg02063736	RBM39	fiveUTR	Monodelphis domestica_Liver	negative	-6.42869
cg02106637	C6orf62	Exon	Monodelphis domestica_Liver	negative	-6.52881
cg02164420	PHC2	Exon	Monodelphis domestica_Liver	negative	-4.79307
cg02185219	gene:ENSMODG00000044600	Intron	Monodelphis domestica_Liver	negative	-5.2216
cg02205352	PURA	Exon	Monodelphis domestica_Liver	negative	-4.4645
cg02208249	MSRA	fiveUTR	Monodelphis domestica_Liver	negative	-7.42954
cg02232023	RORA	Intron	Monodelphis domestica_Liver	negative	-6.10283
cg02369843	ZFP36L1	Intergenic_downstream	Monodelphis domestica_Liver	negative	-4.93575
cg02417230	ZBTB18	Exon	Monodelphis domestica_Liver	negative	-4.28986
cg02572873	CHRNG	Exon	Monodelphis domestica_Liver	negative	-5.30436
cg02648459	ID4	Exon	Monodelphis domestica_Liver	negative	-4.62637
cg02700447	PRRC2A	Exon	Monodelphis domestica_Liver	negative	-5.35341
cg02700726	CLK1	Intron	Monodelphis domestica_Liver	negative	-6.97124
cg02725055	TCF4	fiveUTR	Monodelphis domestica_Liver	negative	-4.53158
cg02749789.1	YWHAE	Intergenic_upstream	Monodelphis domestica_Liver	negative	-4.40951
cg02808836	SMAD7	Intergenic_downstream	Monodelphis domestica_Liver	negative	-5.4895
cg03092372	ILRUN	Exon	Monodelphis domestica_Liver	negative	-5.09619
cg03129665	ZSWIM6	Exon	Monodelphis domestica_Liver	negative	-7.33193
cg03168366	XBP1	Exon	Monodelphis domestica_Liver	negative	-7.0122
cg03178974	HERC1	Exon	Monodelphis domestica_Liver	negative	-5.13217
cg03180383	METAP1D	Exon	Monodelphis domestica_Liver	negative	-5.65084
cg03328885	NFIX	Exon	Monodelphis domestica_Liver	negative	-4.26353
cg03387624	SKOR2	Intron	Monodelphis domestica_Liver	negative	-4.30426
cg03521793	ONECUT1	Intron	Monodelphis domestica_Liver	negative	-6.34332
cg03565344	ETS1	Intron	Monodelphis domestica_Liver	negative	-6.82648
cg03633658	ENPEP	Exon	Monodelphis domestica_Liver	negative	-4.26113
cg03766252	CREBZF	Intergenic_downstream	Monodelphis domestica_Liver	negative	-5.0202
cg03778895	TRIM13	Intergenic_downstream	Monodelphis domestica_Liver	negative	-4.66226
cg03824676	RBM39	fiveUTR	Monodelphis domestica_Liver	negative	-7.10386
cg03840462	BCOR	Intergenic_upstream	Monodelphis domestica_Liver	negative	-5.07993
cg03879772	NFE2L1	Exon	Monodelphis domestica_Liver	negative	-4.6377
cg03915476	POLA1	Intron	Monodelphis domestica_Liver	negative	-5.15962
cg03926377	TSHZ3	Intergenic_downstream	Monodelphis domestica_Liver	negative	-5.11436
cg04154445	SMAD7	Exon	Monodelphis domestica_Liver	negative	-4.54572
cg04241940	ZFHX3	fiveUTR	Monodelphis domestica_Liver	negative	-5.25041
cg04324237	FNDC7	Exon	Monodelphis domestica_Liver	negative	-4.40809
cg04397133	MSI2	threeUTR	Monodelphis domestica_Liver	negative	-6.8379
cg04411283	SRSF5	Intron	Monodelphis domestica_Liver	negative	-7.30665
cg04456854	BAZ2B	Exon	Monodelphis domestica_Liver	negative	-4.96222
cg04492620	ARRDC3	Exon	Monodelphis domestica_Liver	negative	-4.47249
cg04516501	GIGYF1	threeUTR	Monodelphis domestica_Liver	negative	-8.25687
cg04532288	gene:ENSMODG00000050346	Intergenic_downstream	Monodelphis domestica_Liver	negative	-4.60999
cg04601691	CREBZF	Exon	Monodelphis domestica_Liver	negative	-4.63493
cg04677859	ZBTB7B	Promoter	Monodelphis domestica_Liver	negative	-4.42916
cg04765320	RFX3	Intergenic_upstream	Monodelphis domestica_Liver	negative	-4.48
cg04920773	TBX2	Exon	Monodelphis domestica_Liver	negative	-4.46782
cg05112916	PBX1	Intron	Monodelphis domestica_Liver	negative	-5.52634
cg05262711	SRRM2	Exon	Monodelphis domestica_Liver	negative	-4.25938
cg05313153	EXT1	Exon	Monodelphis domestica_Liver	negative	-4.28936
cg05348017	EBF1	Intron	Monodelphis domestica_Liver	negative	-7.22922
cg05352889	DACH1	Promoter	Monodelphis domestica_Liver	negative	-4.61205
cg05370805	SMAP1	Exon	Monodelphis domestica_Liver	negative	-6.11896
cg05432180	PHIP	Exon	Monodelphis domestica_Liver	negative	-4.75116
cg05478738	SYNGAP1	Exon	Monodelphis domestica_Liver	negative	-7.25241
cg05506474	gene:ENSMODG00000019303	Exon	Monodelphis domestica_Liver	negative	-5.02695
cg05584230	DLX2	fiveUTR	Monodelphis domestica_Liver	negative	-5.24196
cg05664157	FNDC7	Intron	Monodelphis domestica_Liver	negative	-4.69994
cg05747788	FAM160A2	Exon	Monodelphis domestica_Liver	negative	-4.32373
cg05765137	LMO4	Exon	Monodelphis domestica_Liver	negative	-4.68614
cg05804496	NFIB	Intergenic_downstream	Monodelphis domestica_Liver	negative	-5.03992
cg05951790	OGA	Intron	Monodelphis domestica_Liver	negative	-5.30168
cg06012376	PPP3CB	Exon	Monodelphis domestica_Liver	negative	-7.56475
cg06017546	PAFAH1B1	Exon	Monodelphis domestica_Liver	negative	-6.40747
cg06059859	ARNTL	Intergenic_upstream	Monodelphis domestica_Liver	negative	-4.81245
cg06078629	TCF7L2	Intron	Monodelphis domestica_Liver	negative	-4.38888
cg06132693	CNNM2	Exon	Monodelphis domestica_Liver	negative	-4.35657
cg06165608	SOX6	Exon	Monodelphis domestica_Liver	negative	-8.41258
cg06191529	ARFGEF2	Exon	Monodelphis domestica_Liver	negative	-4.25811
cg06220792	ERP44	Intron	Monodelphis domestica_Liver	negative	-6.36696
cg06223553	EIF4A2	threeUTR	Monodelphis domestica_Liver	negative	-5.22648
cg06227366	WDR33	Exon	Monodelphis domestica_Liver	negative	-7.17039
cg06244551	SFPQ	Intron	Monodelphis domestica_Liver	negative	-6.3753
cg06275769	HNRNPK	Exon	Monodelphis domestica_Liver	negative	-5.24348
cg06309757	POLA1	Intron	Monodelphis domestica_Liver	negative	-4.59521
cg06370458	NEK6	Intron	Monodelphis domestica_Liver	negative	-4.43753
cg06382378	SRSF5	Intron	Monodelphis domestica_Liver	negative	-6.05326
cg06490500	CLK4	Intron	Monodelphis domestica_Liver	negative	-5.69285
cg06522180	ZFHX4	Intron	Monodelphis domestica_Liver	negative	-4.57318
cg06537244	ZFR	fiveUTR	Monodelphis domestica_Liver	negative	-5.38059
cg06549221	EIF4A2	threeUTR	Monodelphis domestica_Liver	negative	-5.11035
cg06607996	LENEP	Intergenic_downstream	Monodelphis domestica_Liver	negative	-6.16075
cg06620770	gene:ENSMODG00000043623	Intron	Monodelphis domestica_Liver	negative	-4.62138
cg07056567	GNB2	Exon	Monodelphis domestica_Liver	negative	-5.5515
cg07120300	PPP3CB	Intergenic_downstream	Monodelphis domestica_Liver	negative	-5.97597
cg07124148	AZIN1	fiveUTR	Monodelphis domestica_Liver	negative	-4.79162
cg07286175	GALNT16	Exon	Monodelphis domestica_Liver	negative	-4.38681
cg07349648	BTRC	Intron	Monodelphis domestica_Liver	negative	-4.2988
cg07352145	gene:ENSMODG00000050346	Intergenic_downstream	Monodelphis domestica_Liver	negative	-5.28121
cg07379873	LRRC40	Intergenic_upstream	Monodelphis domestica_Liver	negative	-7.72085
cg07458047	ZSWIM6	Exon	Monodelphis domestica_Liver	negative	-7.93707
cg07653944	SMURF1	Exon	Monodelphis domestica_Liver	negative	-4.65638
cg07724254	EHBP1	Intron	Monodelphis domestica_Liver	negative	-5.46577
cg07743958	BTRC	Exon	Monodelphis domestica_Liver	negative	-4.31937
cg07835535	KCTD3	Intergenic_downstream	Monodelphis domestica_Liver	negative	-4.49212
cg07838451	CADM1	Intron	Monodelphis domestica_Liver	negative	-4.93515
cg07849904	MN1	Promoter	Monodelphis domestica_Liver	negative	-4.95349
cg07867189	ING1	Promoter	Monodelphis domestica_Liver	negative	-5.56221
cg07982601	FAM172A	Intron	Monodelphis domestica_Liver	negative	-6.5488
cg08007722	NR1D1	Promoter	Monodelphis domestica_Liver	negative	-5.35893
cg08037763	DNMT3A	Exon	Monodelphis domestica_Liver	negative	-6.08702
cg08042501	TANK	Intergenic_downstream	Monodelphis domestica_Liver	negative	-4.59107
cg08088969	RFX3	Intergenic_upstream	Monodelphis domestica_Liver	negative	-5.18022
cg08160490	NFIB	Intergenic_downstream	Monodelphis domestica_Liver	negative	-6.55658
cg08161081	RBM39	fiveUTR	Monodelphis domestica_Liver	negative	-7.1369
cg08204247	NFIB	Intron	Monodelphis domestica_Liver	negative	-4.91405
cg08389403	ZBTB16	Intron	Monodelphis domestica_Liver	negative	-4.5346
cg08493391	TCF7L2	Intergenic_upstream	Monodelphis domestica_Liver	negative	-7.75415
cg08516652	DCAF5	Exon	Monodelphis domestica_Liver	negative	-4.26137
cg08569883	TRIM8	Exon	Monodelphis domestica_Liver	negative	-5.13023
cg08628938	SFPQ	Intron	Monodelphis domestica_Liver	negative	-6.42801
cg08640766	CPNE1	Promoter	Monodelphis domestica_Liver	negative	-5.56542
cg08659673	TCF7L2	fiveUTR	Monodelphis domestica_Liver	negative	-5.28166
cg08696330	VEZF1	Exon	Monodelphis domestica_Liver	negative	-4.46148
cg08731014	HIF1AN	Intergenic_downstream	Monodelphis domestica_Liver	negative	-4.4111
cg08804290	USP34	Exon	Monodelphis domestica_Liver	negative	-5.91039
cg08815820	ARID5B	Intron	Monodelphis domestica_Liver	negative	-9.50406
cg08819465	MBNL2	Exon	Monodelphis domestica_Liver	negative	-7.61149
cg08844333	FNDC7	Exon	Monodelphis domestica_Liver	negative	-4.29037
cg08846318	ZBTB16	Intron	Monodelphis domestica_Liver	negative	-6.3263
cg08882290	PAFAH1B1	Exon	Monodelphis domestica_Liver	negative	-6.39322
cg08900073	UPK2	Intergenic_upstream	Monodelphis domestica_Liver	negative	-4.92885
cg09105275	ST18	Intron	Monodelphis domestica_Liver	negative	-4.41055
cg09114321	HERC1	Exon	Monodelphis domestica_Liver	negative	-8.00571
cg09262631	NPAS2	Exon	Monodelphis domestica_Liver	negative	-6.37651
cg09287555	RUNX1T1	Intron	Monodelphis domestica_Liver	negative	-5.24196
cg09315446	ZBTB18	Intergenic_upstream	Monodelphis domestica_Liver	negative	-7.64468
cg09443851	FIGN	Intron	Monodelphis domestica_Liver	negative	-4.39875
cg09463690	ANXA2	Exon	Monodelphis domestica_Liver	negative	-4.52169
cg09548426	ERLIN2	Promoter	Monodelphis domestica_Liver	negative	-4.41511
cg09680546	UBR5	Intron	Monodelphis domestica_Liver	negative	-6.0583
cg09697973	SRSF6	Intron	Monodelphis domestica_Liver	negative	-5.28935
cg09700857	SLC6A17	Exon	Monodelphis domestica_Liver	negative	-4.40446
cg09911517	ACACA	Intron	Monodelphis domestica_Liver	negative	-7.29777
cg09919752	LMX1B	Intron	Monodelphis domestica_Liver	negative	-4.49534
cg10053134	SPEN	Exon	Monodelphis domestica_Liver	negative	-4.97279
cg10061379	gene:ENSMODG00000050346	Intergenic_downstream	Monodelphis domestica_Liver	negative	-4.29341
cg10083965	VEGFA	Exon	Monodelphis domestica_Liver	negative	-4.36223
cg10170045	NFIX	Exon	Monodelphis domestica_Liver	negative	-6.07153
cg10196372	TFAP4	Promoter	Monodelphis domestica_Liver	negative	-5.16076
cg10289234	TCF7L2	Intron	Monodelphis domestica_Liver	negative	-5.34828
cg10349289	ACACA	Intron	Monodelphis domestica_Liver	negative	-7.01053
cg10381180	NR1D1	threeUTR	Monodelphis domestica_Liver	negative	-6.44185
cg10400255	MBNL2	Exon	Monodelphis domestica_Liver	negative	-8.36849
cg10469321	SON	Intron	Monodelphis domestica_Liver	negative	-5.61816
cg10583873	MVB12B	Intron	Monodelphis domestica_Liver	negative	-4.75307
cg10587537	METTL23	Intergenic_downstream	Monodelphis domestica_Liver	negative	-5.57586
cg10659172	SRSF5	Exon	Monodelphis domestica_Liver	negative	-9.90132
cg10677710	KLHL14	Promoter	Monodelphis domestica_Liver	negative	-4.50758
cg10708287	FGF8	Exon	Monodelphis domestica_Liver	negative	-4.62788
cg10823530	FAM217A	Intergenic_downstream	Monodelphis domestica_Liver	negative	-4.61542
cg10834630	BCOR	Intron	Monodelphis domestica_Liver	negative	-4.54722
cg10861326	HOXB3	Intron	Monodelphis domestica_Liver	negative	-4.48323
cg10911722	RCC2	Exon	Monodelphis domestica_Liver	negative	-4.67963
cg10974737	RBM39	fiveUTR	Monodelphis domestica_Liver	negative	-7.67607
cg10983115	TCF7L2	fiveUTR	Monodelphis domestica_Liver	negative	-5.181
cg11149971	gene:ENSMODG00000042357	Intergenic_upstream	Monodelphis domestica_Liver	negative	-4.88395
cg11167862	TLE1	Intron	Monodelphis domestica_Liver	negative	-4.93593
cg11184538	SREK1	Exon	Monodelphis domestica_Liver	negative	-6.82428
cg11223267	ARHGEF10L	Intron	Monodelphis domestica_Liver	negative	-7.18932
cg11320734	HNRNPK	Exon	Monodelphis domestica_Liver	negative	-6.13266
cg11369802	CACNA1E	Exon	Monodelphis domestica_Liver	negative	-4.60629
cg11405276	INSM1	Intron	Monodelphis domestica_Liver	negative	-5.439
cg11462657	DIPK2B	Exon	Monodelphis domestica_Liver	negative	-7.21844
cg11543317	MBNL2	Intron	Monodelphis domestica_Liver	negative	-7.85166
cg11718902	RGL1	Exon	Monodelphis domestica_Liver	negative	-4.49739
cg11720786	TLE1	Intron	Monodelphis domestica_Liver	negative	-6.91727
cg11741181	RBM39	fiveUTR	Monodelphis domestica_Liver	negative	-6.33649
cg11742933	APBB1	Exon	Monodelphis domestica_Liver	negative	-4.56153
cg11765970	EXT1	Exon	Monodelphis domestica_Liver	negative	-5.10554
cg11799368	BCOR	Intergenic_upstream	Monodelphis domestica_Liver	negative	-4.59936
cg11831565	ERG28	Exon	Monodelphis domestica_Liver	negative	-7.74769
cg11923491	ZFHX4	Intron	Monodelphis domestica_Liver	negative	-4.67571
cg11942953	CHD9	fiveUTR	Monodelphis domestica_Liver	negative	-4.45019
cg11982879	DHX15	Exon	Monodelphis domestica_Liver	negative	-6.95974
cg12083852	PI4KB	Exon	Monodelphis domestica_Liver	negative	-4.34702
cg12109865	FAM131A	Exon	Monodelphis domestica_Liver	negative	-5.67924
cg12114804	SRSF5	Intron	Monodelphis domestica_Liver	negative	-4.53775
cg12143541	PPP4R1	Exon	Monodelphis domestica_Liver	negative	-8.01724
cg12153643	HERC1	Exon	Monodelphis domestica_Liver	negative	-4.89498
cg12174936	PHC2	Exon	Monodelphis domestica_Liver	negative	-7.9738
cg12201500	LARP1	Exon	Monodelphis domestica_Liver	negative	-7.67064
cg12270051	SOX6	Exon	Monodelphis domestica_Liver	negative	-6.89351
cg12338698	PHC2	Exon	Monodelphis domestica_Liver	negative	-8.18272
cg12394251	CBL	Exon	Monodelphis domestica_Liver	negative	-4.36731
cg12433048	ARHGEF37	Intron	Monodelphis domestica_Liver	negative	-4.73586
cg12450935	ERI3	Intergenic_upstream	Monodelphis domestica_Liver	negative	-4.81447
cg12645567	TFAP4	Promoter	Monodelphis domestica_Liver	negative	-4.85162
cg12645831	POLA1	Intron	Monodelphis domestica_Liver	negative	-4.91964
cg12778130	FANCL	Intergenic_downstream	Monodelphis domestica_Liver	negative	-4.26
cg12880090	LARP1	Exon	Monodelphis domestica_Liver	negative	-7.20894
cg12958319	EIF4G2	Exon	Monodelphis domestica_Liver	negative	-6.12053
cg12960286	HIF1AN	Intergenic_downstream	Monodelphis domestica_Liver	negative	-4.29086
cg13076030	VRK1	Intron	Monodelphis domestica_Liver	negative	-4.68723
cg13084522	AP1G1	Intron	Monodelphis domestica_Liver	negative	-4.79814
cg13228882	ARAP3	Intergenic_upstream	Monodelphis domestica_Liver	negative	-4.51509
cg13300299	HNRNPD	Exon	Monodelphis domestica_Liver	negative	-5.23068
cg13320956	gene:ENSMODG00000008097	Exon	Monodelphis domestica_Liver	negative	-4.55088
cg13321925	BCAS3	Intron	Monodelphis domestica_Liver	negative	-7.12516
cg13369768	DHX15	Intron	Monodelphis domestica_Liver	negative	-8.06016
cg13472965	DHX15	Intergenic_downstream	Monodelphis domestica_Liver	negative	-7.95725
cg13620507	PBX1	Exon	Monodelphis domestica_Liver	negative	-4.97619
cg13623216	NPAS3	fiveUTR	Monodelphis domestica_Liver	negative	-4.44259
cg13782531	NPEPPS	Exon	Monodelphis domestica_Liver	negative	-6.0962
cg13922970	TLK1	Exon	Monodelphis domestica_Liver	negative	-4.94988
cg14037413	ZNF143	Intergenic_upstream	Monodelphis domestica_Liver	negative	-4.79297
cg14103663	ZNF217	Intergenic_downstream	Monodelphis domestica_Liver	negative	-5.27377
cg14155184	TMEM63B	Exon	Monodelphis domestica_Liver	negative	-4.29186
cg14318001	SRSF5	Intron	Monodelphis domestica_Liver	negative	-9.7762
cg14354194	AHDC1	Intergenic_upstream	Monodelphis domestica_Liver	negative	-5.03152
cg14419939	RSBN1	Exon	Monodelphis domestica_Liver	negative	-4.9358
cg14471976	FANCL	Intron	Monodelphis domestica_Liver	negative	-4.56703
cg14489002	PKNOX2	Intron	Monodelphis domestica_Liver	negative	-5.00608
cg14534239	SF3B1	Exon	Monodelphis domestica_Liver	negative	-6.10359
cg14576603	gene:ENSMODG00000047772	Intergenic_upstream	Monodelphis domestica_Liver	negative	-4.57583
cg14623239	SSBP2	Intergenic_upstream	Monodelphis domestica_Liver	negative	-4.88545
cg14685498	CCNB1	Intron	Monodelphis domestica_Liver	negative	-5.40988
cg14748407	SLIT1	fiveUTR	Monodelphis domestica_Liver	negative	-4.9973
cg14783285	ZNF521	Promoter	Monodelphis domestica_Liver	negative	-4.27744
cg14830088	gene:ENSMODG00000048838	Promoter	Monodelphis domestica_Liver	negative	-5.26276
cg14878968	NAGS	threeUTR	Monodelphis domestica_Liver	negative	-7.68308
cg14884696	NPEPPS	Exon	Monodelphis domestica_Liver	negative	-6.2108
cg14899396	DHX15	Intergenic_downstream	Monodelphis domestica_Liver	negative	-6.80304
cg14935719	SETD2	Exon	Monodelphis domestica_Liver	negative	-5.29075
cg14969291	DNAJC16	fiveUTR	Monodelphis domestica_Liver	negative	-5.98505
cg14986854	DHX15	Exon	Monodelphis domestica_Liver	negative	-8.09807
cg14992209	AIG1	Intergenic_upstream	Monodelphis domestica_Liver	negative	-5.56095
cg15016062	FAM172A	Intron	Monodelphis domestica_Liver	negative	-5.30646
cg15052056	EGR3	Promoter	Monodelphis domestica_Liver	negative	-4.39298
cg15063099	DALRD3	Exon	Monodelphis domestica_Liver	negative	-7.11804
cg15078584	ACACA	Intron	Monodelphis domestica_Liver	negative	-6.42696
cg15109083	ZBTB20	Intron	Monodelphis domestica_Liver	negative	-6.61371
cg15127930	UGT2A1	Exon	Monodelphis domestica_Liver	negative	-6.6764
cg15224658	SMAD6	Promoter	Monodelphis domestica_Liver	negative	-4.8438
cg15237969	PSMD14	Intron	Monodelphis domestica_Liver	negative	-6.04341
cg15463769	DALRD3	Exon	Monodelphis domestica_Liver	negative	-6.3157
cg15485474	TNRC6C	Exon	Monodelphis domestica_Liver	negative	-6.82502
cg15709925	TFAP4	Promoter	Monodelphis domestica_Liver	negative	-5.79884
cg15723635	ZFHX4	Intron	Monodelphis domestica_Liver	negative	-6.30226
cg15743846	ZADH2	Promoter	Monodelphis domestica_Liver	negative	-7.31416
cg15746205	RHBDD3	Intron	Monodelphis domestica_Liver	negative	-4.51085
cg15769970	RUNX1T1	Exon	Monodelphis domestica_Liver	negative	-4.6548
cg15795724	SSBP2	Intergenic_upstream	Monodelphis domestica_Liver	negative	-5.14717
cg15854328	LINGO1	Promoter	Monodelphis domestica_Liver	negative	-4.45087
cg15912062	KBTBD12	Exon	Monodelphis domestica_Liver	negative	-4.75839
cg15962733	TLE1	Exon	Monodelphis domestica_Liver	negative	-7.46492
cg16079649	MIPOL1	Intron	Monodelphis domestica_Liver	negative	-5.43515
cg16089221	MSANTD2	Intron	Monodelphis domestica_Liver	negative	-7.45216
cg16108207	CPEB4	Exon	Monodelphis domestica_Liver	negative	-4.60722
cg16143691	NPEPPS	Exon	Monodelphis domestica_Liver	negative	-6.25661
cg16214654	USP34	Intergenic_upstream	Monodelphis domestica_Liver	negative	-4.41134
cg16218119	MID1	Exon	Monodelphis domestica_Liver	negative	-5.09035
cg16255585	DNAJC16	fiveUTR	Monodelphis domestica_Liver	negative	-5.07
cg16269798	LRRC40	Intergenic_upstream	Monodelphis domestica_Liver	negative	-4.30324
cg16338035	DIPK2A	Exon	Monodelphis domestica_Liver	negative	-4.88245
cg16351469	TNRC6C	Exon	Monodelphis domestica_Liver	negative	-4.51656
cg16425031	PBX3	threeUTR	Monodelphis domestica_Liver	negative	-5.07928
cg16475558	gene:ENSMODG00000037159	threeUTR	Monodelphis domestica_Liver	negative	-4.4617
cg16492911	KIAA0100	Exon	Monodelphis domestica_Liver	negative	-7.2169
cg16538283	MTSS1	Exon	Monodelphis domestica_Liver	negative	-4.63079
cg16656380	PROX1	Intron	Monodelphis domestica_Liver	negative	-5.60128
cg16801814	RUFY1	Exon	Monodelphis domestica_Liver	negative	-6.66596
cg16878881	ZNF217	Intergenic_downstream	Monodelphis domestica_Liver	negative	-4.47466
cg17025275	SOWAHA	Exon	Monodelphis domestica_Liver	negative	-4.79932
cg17059687	SRSF5	Intron	Monodelphis domestica_Liver	negative	-7.8224
cg17064345	PHC2	Exon	Monodelphis domestica_Liver	negative	-6.62032
cg17074460	METTL9	Exon	Monodelphis domestica_Liver	negative	-4.96181
cg17156558	LRRC8A	Exon	Monodelphis domestica_Liver	negative	-4.44822
cg17162190	ZBTB16	Intron	Monodelphis domestica_Liver	negative	-8.45627
cg17173497	LDB2	Exon	Monodelphis domestica_Liver	negative	-4.42142
cg17186761	MARCHF6	fiveUTR	Monodelphis domestica_Liver	negative	-5.57903
cg17363541	PCDH1	threeUTR	Monodelphis domestica_Liver	negative	-5.21666
cg17691933	MTX2	Intergenic_downstream	Monodelphis domestica_Liver	negative	-5.60363
cg17760940	TMEM39A	Exon	Monodelphis domestica_Liver	negative	-4.46319
cg17803027	EIF4G2	Exon	Monodelphis domestica_Liver	negative	-6.20899
cg17820778	EIF4E3	Intron	Monodelphis domestica_Liver	negative	-6.00034
cg17849833	CAMKMT	Intron	Monodelphis domestica_Liver	negative	-4.61265
cg17921193	SMAD6	Promoter	Monodelphis domestica_Liver	negative	-6.27805
cg17921963	CHRNG	Exon	Monodelphis domestica_Liver	negative	-5.00107
cg18062440	NSD3	Intron	Monodelphis domestica_Liver	negative	-4.65823
cg18160481	SON	Intron	Monodelphis domestica_Liver	negative	-7.18657
cg18221639	MAF	Intergenic_downstream	Monodelphis domestica_Liver	negative	-7.42901
cg18250089	TLE4	Promoter	Monodelphis domestica_Liver	negative	-4.34893
cg18252451	MED13	Exon	Monodelphis domestica_Liver	negative	-7.21976
cg18278920	TENM2	Exon	Monodelphis domestica_Liver	negative	-4.67171
cg18324647	STRN4	Exon	Monodelphis domestica_Liver	negative	-5.42534
cg18349569	HIPK3	Exon	Monodelphis domestica_Liver	negative	-4.53536
cg18362489	PHF21A	Exon	Monodelphis domestica_Liver	negative	-4.3165
cg18377217	gene:ENSMODG00000043623	Intron	Monodelphis domestica_Liver	negative	-5.04275
cg18387014	EGR3	Promoter	Monodelphis domestica_Liver	negative	-4.33411
cg18404996	C8A	Intron	Monodelphis domestica_Liver	negative	-6.89517
cg18409102	ZBTB16	Intron	Monodelphis domestica_Liver	negative	-5.20914
cg18457527	NCOA2	Exon	Monodelphis domestica_Liver	negative	-7.79774
cg18460092	TCF7L2	Intron	Monodelphis domestica_Liver	negative	-5.17318
cg18548847	NPR2	Exon	Monodelphis domestica_Liver	negative	-5.11054
cg18611872	PHF21A	Exon	Monodelphis domestica_Liver	negative	-4.63308
cg18619814	SRSF5	Intron	Monodelphis domestica_Liver	negative	-5.33997
cg18652929	CXXC5	Intergenic_upstream	Monodelphis domestica_Liver	negative	-4.36577
cg18659343	IRF2BP1	Exon	Monodelphis domestica_Liver	negative	-5.08164
cg18766286	SLIT1	Exon	Monodelphis domestica_Liver	negative	-4.90544
cg18778818	ACACA	Intron	Monodelphis domestica_Liver	negative	-4.68716
cg18782333	XBP1	Exon	Monodelphis domestica_Liver	negative	-5.56681
cg18860518	ZNF407	Intron	Monodelphis domestica_Liver	negative	-5.61498
cg18866765	MCM7	Exon	Monodelphis domestica_Liver	negative	-6.2123
cg19079350	PCCA	Exon	Monodelphis domestica_Liver	negative	-5.84094
cg19411464	LRRC40	Intergenic_upstream	Monodelphis domestica_Liver	negative	-6.04328
cg19413283	CASK	Exon	Monodelphis domestica_Liver	negative	-4.56061
cg19528122	SPEN	Intron	Monodelphis domestica_Liver	negative	-6.24875
cg19579860	ROCK1	fiveUTR	Monodelphis domestica_Liver	negative	-4.70174
cg19638215	HERC1	Exon	Monodelphis domestica_Liver	negative	-5.18407
cg19710076	SALL1	Exon	Monodelphis domestica_Liver	negative	-5.84214
cg19764539	PKNOX1	Exon	Monodelphis domestica_Liver	negative	-4.97532
cg19799050	TCF7L2	Intron	Monodelphis domestica_Liver	negative	-4.71213
cg19818130	FANCL	Intergenic_upstream	Monodelphis domestica_Liver	negative	-5.02742
cg19873559	AHDC1	Intergenic_upstream	Monodelphis domestica_Liver	negative	-5.17846
cg19901038	TENM2	Intergenic_upstream	Monodelphis domestica_Liver	negative	-4.69806
cg19969279	TCF7L2	Intergenic_upstream	Monodelphis domestica_Liver	negative	-5.45785
cg20010554	TCF7L2	Intron	Monodelphis domestica_Liver	negative	-5.88076
cg20057228	NFIA	Exon	Monodelphis domestica_Liver	negative	-5.34748
cg20163753	LMO4	Exon	Monodelphis domestica_Liver	negative	-5.84757
cg20196134	FOXO6	Intron	Monodelphis domestica_Liver	negative	-4.46078
cg20243605	RBM39	fiveUTR	Monodelphis domestica_Liver	negative	-4.73979
cg20374928	SRSF6	Intron	Monodelphis domestica_Liver	negative	-4.40429
cg20377527	BCL2L11	Intron	Monodelphis domestica_Liver	negative	-8.68803
cg20378129	LRRC40	Intergenic_upstream	Monodelphis domestica_Liver	negative	-4.31375
cg20379577	MED13	Exon	Monodelphis domestica_Liver	negative	-5.17186
cg20402389	C6orf62	Exon	Monodelphis domestica_Liver	negative	-4.38963
cg20408384	NFIB	Intron	Monodelphis domestica_Liver	negative	-6.9498
cg20425337	ZBTB20	Intron	Monodelphis domestica_Liver	negative	-6.93448
cg20429727	FIGN	Intron	Monodelphis domestica_Liver	negative	-5.80763
cg20431009	GPBAR1	fiveUTR	Monodelphis domestica_Liver	negative	-4.83707
cg20453574	SREK1	Intron	Monodelphis domestica_Liver	negative	-5.15287
cg20512638	ZNF217	Intergenic_downstream	Monodelphis domestica_Liver	negative	-6.87129
cg20530055	FBXL17	Exon	Monodelphis domestica_Liver	negative	-4.35373
cg20552236	CPLX3	Exon	Monodelphis domestica_Liver	negative	-4.26281
cg20591271	PROX1	Exon	Monodelphis domestica_Liver	negative	-6.11207
cg20651417	NFE2L1	Exon	Monodelphis domestica_Liver	negative	-7.06413
cg20658837	INTS6	Exon	Monodelphis domestica_Liver	negative	-6.36769
cg20670041	FAM53C	threeUTR	Monodelphis domestica_Liver	negative	-4.39677
cg20875194	PBX3	Intron	Monodelphis domestica_Liver	negative	-8.40736
cg20888327	ZBTB18	Exon	Monodelphis domestica_Liver	negative	-4.89474
cg20913086	TXNDC11	Exon	Monodelphis domestica_Liver	negative	-4.89182
cg20980840	HNRNPK	Exon	Monodelphis domestica_Liver	negative	-7.47932
cg21020878	CHD3	Exon	Monodelphis domestica_Liver	negative	-4.277
cg21040645	ILDR2	Exon	Monodelphis domestica_Liver	negative	-4.28666
cg21050524	POLA1	Intron	Monodelphis domestica_Liver	negative	-7.18505
cg21147196	CLPX	Exon	Monodelphis domestica_Liver	negative	-5.1497
cg21234179	EIF4G2	Exon	Monodelphis domestica_Liver	negative	-6.69431
cg21296320	ZEB2	Intergenic_upstream	Monodelphis domestica_Liver	negative	-4.31308
cg21330747	JADE1	Promoter	Monodelphis domestica_Liver	negative	-5.22068
cg21372540	POLA1	Intron	Monodelphis domestica_Liver	negative	-4.91635
cg21390528	PHF21A	Exon	Monodelphis domestica_Liver	negative	-4.60211
cg21583981	PTPRG	Intergenic_upstream	Monodelphis domestica_Liver	negative	-4.77816
cg21634324	RUNX1T1	Intron	Monodelphis domestica_Liver	negative	-4.79023
cg21694863	FBXW2	Exon	Monodelphis domestica_Liver	negative	-6.50704
cg21761702	PBX3	Intron	Monodelphis domestica_Liver	negative	-7.99916
cg21784061	LRRC8D	Intergenic_upstream	Monodelphis domestica_Liver	negative	-5.99713
cg21808200	MARCHF6	fiveUTR	Monodelphis domestica_Liver	negative	-5.43809
cg21809441	EIF4E3	Intron	Monodelphis domestica_Liver	negative	-6.6687
cg21827311	TBCA	Intergenic_upstream	Monodelphis domestica_Liver	negative	-5.07568
cg21834739	PRRC2A	Exon	Monodelphis domestica_Liver	negative	-5.50466
cg21841556	PDIK1L	fiveUTR	Monodelphis domestica_Liver	negative	-5.11071
cg21872209	NR1D1	threeUTR	Monodelphis domestica_Liver	negative	-5.63307
cg21908378	ZBTB16	Intron	Monodelphis domestica_Liver	negative	-5.20555
cg22042546	ARID1A	Intron	Monodelphis domestica_Liver	negative	-4.34848
cg22155192	WAPL	Promoter	Monodelphis domestica_Liver	negative	-4.5908
cg22190090	PIP4K2B	Exon	Monodelphis domestica_Liver	negative	-4.30107
cg22208523	PHC2	Exon	Monodelphis domestica_Liver	negative	-6.78501
cg22272938	RYBP	Intergenic_downstream	Monodelphis domestica_Liver	negative	-8.04386
cg22285368	gene:ENSMODG00000041449	Intergenic_downstream	Monodelphis domestica_Liver	negative	-6.82203
cg22309804	PPP3CB	Intergenic_downstream	Monodelphis domestica_Liver	negative	-4.69173
cg22342081	ARHGEF10L	Intron	Monodelphis domestica_Liver	negative	-4.54489
cg22389732	EBF1	Intron	Monodelphis domestica_Liver	negative	-4.39324
cg22416332	XPO7	Exon	Monodelphis domestica_Liver	negative	-5.88014
cg22613390	TLE1	Intron	Monodelphis domestica_Liver	negative	-4.99708
cg22667099	SHTN1	Intron	Monodelphis domestica_Liver	negative	-5.98765
cg22692462	FAM110B	Exon	Monodelphis domestica_Liver	negative	-4.60518
cg22704389	BCL2L11	Intron	Monodelphis domestica_Liver	negative	-8.43302
cg22751689	TRIP12	Exon	Monodelphis domestica_Liver	negative	-5.5754
cg22807090	PHC2	Exon	Monodelphis domestica_Liver	negative	-6.39691
cg22827537	TNRC6A	Exon	Monodelphis domestica_Liver	negative	-4.44541
cg22864641	VRK1	Intron	Monodelphis domestica_Liver	negative	-5.28953
cg22914193	ZFHX3	fiveUTR	Monodelphis domestica_Liver	negative	-6.48405
cg22971559	MAP3K20	Exon	Monodelphis domestica_Liver	negative	-7.4392
cg23075174	EIF4G2	Exon	Monodelphis domestica_Liver	negative	-7.56937
cg23128382	PATL1	Exon	Monodelphis domestica_Liver	negative	-4.38172
cg23147149	SGSM2	Intergenic_downstream	Monodelphis domestica_Liver	negative	-4.7193
cg23155660	NIPBL	Intron	Monodelphis domestica_Liver	negative	-4.30286
cg23209537	TNRC18	fiveUTR	Monodelphis domestica_Liver	negative	-5.22833
cg23250289	PNRC1	Exon	Monodelphis domestica_Liver	negative	-4.29027
cg23304986	AP2S1	Exon	Monodelphis domestica_Liver	negative	-4.93544
cg23360751	NFIB	Intron	Monodelphis domestica_Liver	negative	-6.45188
cg23526824	NR1D1	Intergenic_downstream	Monodelphis domestica_Liver	negative	-6.00981
cg23582482	BCOR	Intron	Monodelphis domestica_Liver	negative	-4.75791
cg23595173	PLK2	Exon	Monodelphis domestica_Liver	negative	-4.51558
cg23643137	TLE1	Intron	Monodelphis domestica_Liver	negative	-6.21812
cg23697154	SYNE1	Exon	Monodelphis domestica_Liver	negative	-5.5233
cg23797553	CRISP2	Intergenic_upstream	Monodelphis domestica_Liver	negative	-8.70946
cg23879217	NAA15	Intergenic_downstream	Monodelphis domestica_Liver	negative	-5.44575
cg23927870	GBF1	Intron	Monodelphis domestica_Liver	negative	-4.97438
cg24111804	PRPF39	Exon	Monodelphis domestica_Liver	negative	-4.33696
cg24250921	DHX35	Intergenic_downstream	Monodelphis domestica_Liver	negative	-4.48101
cg24269597	WDR33	Exon	Monodelphis domestica_Liver	negative	-5.46791
cg24300934	RTKN2	Intergenic_downstream	Monodelphis domestica_Liver	negative	-4.70907
cg24582152	ZNF407	Intron	Monodelphis domestica_Liver	negative	-5.54691
cg24611541	NIPBL	Exon	Monodelphis domestica_Liver	negative	-4.42816
cg24640147	FLOT2	Exon	Monodelphis domestica_Liver	negative	-5.83773
cg24667723	TLE1	Intron	Monodelphis domestica_Liver	negative	-5.44048
cg24716547	SFPQ	Intron	Monodelphis domestica_Liver	negative	-8.33932
cg24741189	SRSF5	Intron	Monodelphis domestica_Liver	negative	-5.96212
cg24855432	FAM172A	Intron	Monodelphis domestica_Liver	negative	-6.03291
cg24911138	RBM5	Exon	Monodelphis domestica_Liver	negative	-7.64292
cg24911286	SHTN1	Intron	Monodelphis domestica_Liver	negative	-4.42332
cg24987599	POLA1	Intron	Monodelphis domestica_Liver	negative	-5.23163
cg24998454	NOVA1	Exon	Monodelphis domestica_Liver	negative	-4.92958
cg25019710	WDR20	Exon	Monodelphis domestica_Liver	negative	-5.0957
cg25151942	PDIK1L	Exon	Monodelphis domestica_Liver	negative	-4.67455
cg25241242	ARID4A	Promoter	Monodelphis domestica_Liver	negative	-5.05994
cg25246309	ARL15	Intron	Monodelphis domestica_Liver	negative	-7.78736
cg25323457	ARID1A	Intron	Monodelphis domestica_Liver	negative	-4.28852
cg25332734	DSCAML1	Intron	Monodelphis domestica_Liver	negative	-4.45629
cg25340680	PROX1	Intron	Monodelphis domestica_Liver	negative	-4.35202
cg25374009	PRDM6	Intron	Monodelphis domestica_Liver	negative	-4.36222
cg25450705	gene:ENSMODG00000002637	Promoter	Monodelphis domestica_Liver	negative	-5.39664
cg25477400	GORASP2	Exon	Monodelphis domestica_Liver	negative	-5.81876
cg25632522	MIPOL1	Intron	Monodelphis domestica_Liver	negative	-6.76211
cg25706027	MDFIC2	Intergenic_upstream	Monodelphis domestica_Liver	negative	-6.19702
cg25722551	gene:ENSMODG00000048838	Exon	Monodelphis domestica_Liver	negative	-5.02093
cg25821096	PSMD7	Intron	Monodelphis domestica_Liver	negative	-6.47605
cg25849440	NR1D1	Intergenic_downstream	Monodelphis domestica_Liver	negative	-5.05587
cg25865150	POLA1	Intron	Monodelphis domestica_Liver	negative	-4.83251
cg25925945	NCKAP1	Exon	Monodelphis domestica_Liver	negative	-4.97769
cg25946283	ZBTB20	Intron	Monodelphis domestica_Liver	negative	-4.36769
cg25950972	LRRC40	Intergenic_upstream	Monodelphis domestica_Liver	negative	-5.90844
cg25960553	PAFAH1B1	Exon	Monodelphis domestica_Liver	negative	-5.91971
cg25974818	SRR	Intergenic_upstream	Monodelphis domestica_Liver	negative	-7.29705
cg26018384	gene:ENSMODG00000050988	Intron	Monodelphis domestica_Liver	negative	-4.91335
cg26045379	STRBP	Exon	Monodelphis domestica_Liver	negative	-5.19841
cg26062663	GSX1	Intergenic_downstream	Monodelphis domestica_Liver	negative	-4.50073
cg26092669	PCK2	Exon	Monodelphis domestica_Liver	negative	-6.13237
cg26105485	SAT1	Intron	Monodelphis domestica_Liver	negative	-7.00729
cg26129558	APH1A	Exon	Monodelphis domestica_Liver	negative	-5.21561
cg26437066	RNF19B	fiveUTR	Monodelphis domestica_Liver	negative	-7.54902
cg26494640	PROX1	Intron	Monodelphis domestica_Liver	negative	-4.698
cg26532108	KIZ	Intergenic_upstream	Monodelphis domestica_Liver	negative	-4.25473
cg26598122	MSL1	Exon	Monodelphis domestica_Liver	negative	-4.42768
cg26647900	ANKRD13A	Exon	Monodelphis domestica_Liver	negative	-4.30095
cg26664145	BHLHE22	Intergenic_upstream	Monodelphis domestica_Liver	negative	-4.85955
cg26699563	EXT1	Exon	Monodelphis domestica_Liver	negative	-5.18505
cg26741382	SH3GLB1	Exon	Monodelphis domestica_Liver	negative	-5.10397
cg26741673	CXXC4	Exon	Monodelphis domestica_Liver	negative	-4.60213
cg26767614	NFIX	Exon	Monodelphis domestica_Liver	negative	-5.96179
cg26899615	EIF4E3	Intergenic_downstream	Monodelphis domestica_Liver	negative	-4.63239
cg26903477	E2F3	Promoter	Monodelphis domestica_Liver	negative	-4.35327
cg26951921	CRISP2	Intergenic_upstream	Monodelphis domestica_Liver	negative	-6.36433
cg26979786	MED13	Exon	Monodelphis domestica_Liver	negative	-6.60272
cg27034003	FNDC7	Intron	Monodelphis domestica_Liver	negative	-4.56916
cg27036136	CLK4	Intron	Monodelphis domestica_Liver	negative	-4.29536
cg27086064	SESTD1	Exon	Monodelphis domestica_Liver	negative	-4.84035
cg27192328	SAT1	Intron	Monodelphis domestica_Liver	negative	-6.05544
cg27278067	CNTRL	threeUTR	Monodelphis domestica_Liver	negative	-6.54564
cg27300575	YAP1	Exon	Monodelphis domestica_Liver	negative	-4.45369
cg27383415	ABCB6	Exon	Monodelphis domestica_Liver	negative	-4.35418
cg27393398	CDKN2C	Exon	Monodelphis domestica_Liver	negative	-5.33328
cg27399812	GTPBP2	Exon	Monodelphis domestica_Liver	negative	-4.56081
cg27512951	CHRNG	threeUTR	Monodelphis domestica_Liver	negative	-4.72508
cg27547112	HNRNPK	Intron	Monodelphis domestica_Liver	negative	-7.00243
cg27588830	TBL1XR1	Exon	Monodelphis domestica_Liver	negative	-5.38752
[truncated: 108 more rows]

## Sheet: Table S2 Enrichment EWAS Age
class	group	Ontology	ID	Desc	Rank	HyperP	HyperBonfP	HyperFdrQ	RegionFoldEnrich	ExpFgRegions	FgRegionsHit	BgRegionsHit	FgSetTermCov	TermCov	NumFgGenesHit	NumBgGenesHit	TotalGenes	FgGeneNames
Monodelphis domestica_Ear	negative	GO Molecular Function	GO:0003723	RNA binding	1	1.72432e-19	6.35929e-16	6.35929e-16	3.26081	22.3871	73	676	0.146	0.107988	35	222	907	ATXN1L,CASC3,CPEB2,CRNKL1,CSDE1,DDX6,DHX15,EIF4A2,EIF4G2,ERAL1,EWSR1,FUS,HNRNPC,HNRNPDL,HNRNPH1,HNRNPK,HNRNPR,HNRNPU,MSI2,NANOS3,PTBP1,PUM2,RBM39,RBM5,SFPQ,SRRM2,SRSF1,SRSF11,SRSF3,SRSF5,SRSF6,TCEB2,THRA,TNRC6A,UPF1
Monodelphis domestica_Ear	negative	GO Molecular Function	GO:0031071	cysteine desulfurase activity	2	3.80008e-13	1.40147e-09	7.00734e-10	23.2277	0.430521	10	13	0.02	0.769231	1	1	1	NFS1
Monodelphis domestica_Ear	negative	GO Molecular Function	GO:0016783	sulfurtransferase activity	3	2.29238e-11	8.45431e-08	2.8181e-08	17.7624	0.562989	10	17	0.02	0.588235	1	2	7	NFS1
Monodelphis domestica_Ear	negative	GO Molecular Function	GO:0000166	nucleotide binding	4	4.60222e-11	1.6973e-07	4.24325e-08	2.21595	33.8455	75	1022	0.15	0.0733855	44	398	2315	ABCC5,ATP5A1,CHD3,CLK1,CPEB2,CSK,CSNK1A1,CSNK2A1,DACH1,DDX6,DHX15,EIF4A2,EPHA4,ERAL1,EWSR1,FUS,HIPK1,HNRNPC,HNRNPDL,HNRNPH1,HNRNPR,HNRNPU,IKBKE,MCM9,MSH6,MSI2,NPR2,PDIK1L,PI4KB,POU4F3,PRKD2,PTBP1,RBM39,RBM5,RFC4,SFPQ,SREK1,SRSF1,SRSF11,SRSF3,SRSF5,SRSF6,TNRC6A,UPF1
Monodelphis domestica_Ear	negative	GO Molecular Function	GO:1901265	nucleoside phosphate binding	4	4.60222e-11	1.6973e-07	4.24325e-08	2.21595	33.8455	75	1022	0.15	0.0733855	44	398	2316	ABCC5,ATP5A1,CHD3,CLK1,CPEB2,CSK,CSNK1A1,CSNK2A1,DACH1,DDX6,DHX15,EIF4A2,EPHA4,ERAL1,EWSR1,FUS,HIPK1,HNRNPC,HNRNPDL,HNRNPH1,HNRNPR,HNRNPU,IKBKE,MCM9,MSH6,MSI2,NPR2,PDIK1L,PI4KB,POU4F3,PRKD2,PTBP1,RBM39,RBM5,RFC4,SFPQ,SREK1,SRSF1,SRSF11,SRSF3,SRSF5,SRSF6,TNRC6A,UPF1
Monodelphis domestica_Ear	negative	GO Molecular Function	GO:0005515	protein binding	6	1.71017e-10	6.30709e-07	1.05118e-07	1.45915	141.178	206	4263	0.412	0.0483228	119	1382	7997	AGER,AP3M1,ARRDC3,ASF1A,ATP5A1,ATXN1L,BAG6,BIN3,BRD2,CASC3,CBX1,CCDC88C,CDC14A,CHD3,CKS1B,CNOT1,COPS6,CRNKL1,CSK,CSNK1A1,CSNK2A1,DACH1,DDX6,DHX15,DIAPH1,EIF4EBP3,EIF4G2,EPHA4,EWSR1,FLOT2,FUS,GAS2L1,GDF1,GNB2,GOLGA2,HAX1,HDAC5,HHIP,HIPK1,HNRNPC,HNRNPH1,HNRNPK,HNRNPR,HNRNPU,IKBKE,IPO9,IRF1,L3MBTL1,LDB1,LDB3,LMO4,LZTS2,METTL9,MSH6,MSTN,MTMR4,MYBPC3,NEUROD6,NFS1,NOL11,NPAS3,NPM2,NPR2,NPTN,OGDH,OLFM1,…
Monodelphis domestica_Ear	negative	GO Molecular Function	GO:0036094	small molecule binding	7	2.57893e-10	9.5111e-07	1.35873e-07	2.08339	37.9189	79	1145	0.158	0.0689956	46	434	2567	ABCC5,ATP5A1,CHD3,CLK1,CPEB2,CSK,CSNK1A1,CSNK2A1,DACH1,DDX6,DHX15,EIF4A2,EPHA4,ERAL1,EWSR1,FUS,HIPK1,HNRNPC,HNRNPDL,HNRNPH1,HNRNPR,HNRNPU,IKBKE,MCM9,MSH6,MSI2,NPR2,OGDH,PDIK1L,PI4KB,POU4F3,PRKD2,PTBP1,RBM39,RBM5,RFC4,SFPQ,SREK1,SRSF1,SRSF11,SRSF3,SRSF5,SRSF6,TNRC6A,TRPC1,UPF1
Monodelphis domestica_Ear	negative	GO Molecular Function	GO:0030170	pyridoxal phosphate binding	8	1.8751e-09	6.91537e-06	8.64422e-07	12.5817	0.794807	10	24	0.02	0.416667	1	8	55	NFS1
Monodelphis domestica_Ear	negative	GO Molecular Function	GO:0030544	Hsp70 protein binding	9	4.6137e-09	1.70153e-05	1.89059e-06	21.1372	0.33117	7	10	0.014	0.7	1	1	15	BAG6
Monodelphis domestica_Ear	negative	GO Molecular Function	GO:0048037	cofactor binding	10	9.61369e-09	3.54553e-05	3.54553e-06	7.549	1.72208	13	52	0.026	0.25	3	26	258	HHIP,NFS1,OGDH
Monodelphis domestica_Ear	negative	GO Molecular Function	GO:0042802	identical protein binding	11	8.01526e-08	0.000295603	2.6873e-05	2.30766	20.3669	47	615	0.094	0.0764228	21	156	967	CASC3,CBX1,CSK,DIAPH1,EWSR1,FUS,HIPK1,HNRNPC,L3MBTL1,LDB1,MSTN,MYBPC3,NFS1,NPR2,POLG2,PYCARD,RUNX1T1,S100A13,SMAD4,TFAP2A,ZBTB7B
Monodelphis domestica_Ear	negative	GO Molecular Function	GO:0016782	transferase activity, transferring sulfur-containing groups	12	1.03695e-07	0.000382425	3.18688e-05	7.72456	1.42403	11	43	0.022	0.255814	2	11	63	NDST4,NFS1
Monodelphis domestica_Ear	negative	GO Molecular Function	GO:0031072	heat shock protein binding	13	3.8851e-07	0.00143282	0.000110217	7.74256	1.29156	10	39	0.02	0.25641	3	9	52	BAG6,CSNK2A1,OGDH
Monodelphis domestica_Ear	negative	GO Molecular Function	GO:0043022	ribosome binding	14	9.7082e-07	0.00358038	0.000255742	11.7429	0.596105	7	18	0.014	0.388889	1	7	28	BAG6
Monodelphis domestica_Ear	negative	GO Molecular Function	GO:0070628	proteasome binding	15	2.23219e-06	0.00823232	0.000548821	10.5686	0.662339	7	20	0.014	0.35	1	3	8	BAG6
Monodelphis domestica_Ear	negative	GO Molecular Function	GO:0031593	polyubiquitin binding	16	3.2531e-06	0.0119974	0.00074984	10.0653	0.695456	7	21	0.014	0.333333	1	6	31	BAG6
Monodelphis domestica_Ear	negative	GO Molecular Function	GO:0003697	single-stranded DNA binding	17	3.29922e-06	0.0121675	0.000715737	5.10355	2.3513	12	71	0.024	0.169014	4	10	65	HNRNPDL,HNRNPK,POLG2,PURA
Monodelphis domestica_Ear	negative	GO Molecular Function	GO:0003743	translation initiation factor activity	18	5.18736e-06	0.019131	0.00106283	5.35736	2.05325	11	62	0.022	0.177419	2	19	57	EIF4A2,EIF4G2
Monodelphis domestica_Ear	negative	GO Molecular Function	GO:0042623	ATPase activity, coupled	19	8.92944e-06	0.0329318	0.00173325	4.31371	3.01364	13	91	0.026	0.142857	8	44	286	ABCC5,ATP5A1,CHD3,DDX6,DHX15,EIF4A2,MSH6,UPF1
Monodelphis domestica_Ear	negative	GO Molecular Function	GO:0016740	transferase activity	20	1.01057e-05	0.0372699	0.00186349	1.95912	23.4799	46	709	0.092	0.0648801	23	275	1848	A3GALT2,CKS1B,CLK1,CSK,CSNK1A1,CSNK2A1,ENSG00000258472,EPHA4,FKRP,HIPK1,IKBKE,NDST4,NFS1,NPR2,PDIK1L,PI4KB,PIGV,POLG2,PRKD2,RBBP5,SAT1,SETD6,SHC1
Monodelphis domestica_Ear	negative	GO Molecular Function	GO:0008135	translation factor activity, nucleic acid binding	21	1.03782e-05	0.0382747	0.0018226	4.58673	2.61624	12	79	0.024	0.151899	3	25	95	EIF4A2,EIF4G2,TCEB2
Monodelphis domestica_Ear	negative	GO Molecular Function	GO:0043167	ion binding	22	1.07985e-05	0.0398248	0.00181022	1.42402	89.184	127	2693	0.254	0.0471593	75	936	6034	ABCC5,ARHGEF40,ASXL3,ATP5A1,BNC2,CAPN11,CAPN12,CHD3,CLK1,CSK,CSNK1A1,CSNK2A1,CYB561,DDHD2,DDX6,DHX15,EIF4A2,ENOPH1,EPHA4,ERAL1,ERI3,EWSR1,FAXDC2,FUS,HDAC5,HHIP,HIPK1,HNRNPU,IKBKE,KLF2,L3MBTL1,LDB3,LIMD2,LMO4,MCM9,MSH6,MSTN,MTMR4,MYBPC3,NANOS3,NFS1,NPR2,NR1D1,OGDH,PATZ1,PDIK1L,PHC2,PHF12,PI4KB,PRKD2,RBM5,RFC4,RNF19B,RNF34,RUNX1T1,S100A13,SAT1,SH2B3,SHC1,SMAD4,SNX17,THRA,TRAF4,TRPC1,UPF1,VEZF1,ZBTB…
Monodelphis domestica_Ear	negative	GO Molecular Function	GO:0043621	protein self-association	23	1.16057e-05	0.0428019	0.00186095	10.6574	0.562989	6	17	0.012	0.352941	2	8	35	CCDC88C,LDB1
Monodelphis domestica_Ear	negative	GO Molecular Function	GO:0043168	anion binding	24	1.19971e-05	0.0442453	0.00184355	1.79476	31.7592	57	959	0.114	0.0594369	33	400	2725	ABCC5,ARHGEF40,ATP5A1,CHD3,CLK1,CSK,CSNK1A1,CSNK2A1,DDX6,DHX15,EIF4A2,EPHA4,ERAL1,HIPK1,HNRNPU,IKBKE,MCM9,MSH6,MSTN,NFS1,NPR2,OGDH,PDIK1L,PHF12,PI4KB,PRKD2,RFC4,RNF34,SH2B3,SHC1,SNX17,TRPC1,UPF1
Monodelphis domestica_Ear	negative	GO Molecular Function	GO:0003824	catalytic activity	25	1.40242e-05	0.0517211	0.00206884	1.54286	58.9813	91	1781	0.182	0.0510949	58	763	5494	A3GALT2,ABCC5,ACOT13,ATP5A1,AZIN1,CAPN11,CAPN12,CDC14A,CHD3,CKS1B,CLK1,CNOT1,CSK,CSNK1A1,CSNK2A1,CYB561,DDHD2,DDX6,DHRS13,DHX15,EIF4A2,ENOPH1,ENSG00000129951,ENSG00000258472,EPHA4,ERI3,FAXDC2,FKRP,G6PC3,GNB2,HDAC5,HHIP,HIPK1,IKBKE,MCM9,MSH6,MTMR4,NDST4,NFS1,NPR2,OGDH,PDIK1L,PI4KB,PIGV,POLG2,PPAPDC1B,PRKD2,PTP4A2,RBBP5,RFC4,RNF19B,RNF34,SAT1,SETD6,SHC1,TRAF4,UBLCP1,UPF1
Monodelphis domestica_Ear	negative	GO Molecular Function	GO:0050699	WW domain binding	26	1.52897e-05	0.0563885	0.00216879	13.7255	0.364287	5	11	0.01	0.454545	1	3	21	TRAF4
Monodelphis domestica_Ear	negative	GO Molecular Function	GO:0043021	ribonucleoprotein complex binding	27	2.36438e-05	0.0871985	0.00322958	5.66175	1.58962	9	48	0.018	0.1875	2	14	61	BAG6,ERAL1
Monodelphis domestica_Ear	negative	GO Molecular Function	GO:0005488	binding	28	3.75127e-05	0.138347	0.00494096	1.21433	203.404	247	6142	0.494	0.0402149	166	2001	12174	ABCC5,AGER,AP3M1,ARHGEF40,ARID4A,ARRDC3,ASF1A,ASXL3,ATP5A1,ATXN1L,BAG6,BIN3,BNC2,BRD2,CAPN11,CAPN12,CASC3,CBX1,CCDC88C,CDC14A,CHD3,CKS1B,CLK1,CNOT1,COPS6,CPEB2,CRNKL1,CSDE1,CSK,CSNK1A1,CSNK2A1,CYB561,DACH1,DDHD2,DDX6,DHX15,DIAPH1,EIF4A2,EIF4EBP3,EIF4G2,ENOPH1,EPHA4,ERAL1,ERI3,EWSR1,FAXDC2,FLOT2,FOSL2,FUS,GAS2L1,GDF1,GNB2,GOLGA2,HAX1,HDAC5,HHIP,HIPK1,HMX3,HNRNPC,HNRNPDL,HNRNPH1,HNRNPK,HNRNPR,HNRNP…
Monodelphis domestica_Ear	negative	GO Molecular Function	GO:0008026	ATP-dependent helicase activity	29	5.39407e-05	0.198933	0.00685977	5.12762	1.7552	9	53	0.018	0.169811	5	23	111	CHD3,DDX6,DHX15,EIF4A2,UPF1
Monodelphis domestica_Ear	negative	GO Molecular Function	GO:0043130	ubiquitin binding	30	5.51756e-05	0.203487	0.00678292	6.81845	1.02663	7	31	0.014	0.225806	1	11	64	BAG6
Monodelphis domestica_Ear	negative	GO Molecular Function	GO:0004386	helicase activity	31	8.5307e-05	0.314612	0.0101488	4.37623	2.28507	10	69	0.02	0.144927	6	31	150	CHD3,DDX6,DHX15,EIF4A2,MCM9,UPF1
Monodelphis domestica_Ear	negative	GO Molecular Function	GO:0031432	titin binding	32	0.000140873	0.519541	0.0162357	22.647	0.132468	3	4	0.006	0.75	1	1	14	MYBPC3
Monodelphis domestica_Ear	negative	GO Molecular Function	GO:0032403	protein complex binding	33	0.000149805	0.552482	0.0167419	2.44832	8.57729	21	259	0.042	0.0810811	8	94	575	BAG6,GAS2L1,L3MBTL1,MSH6,PAF1,SH2B3,SHC1,THRA
Monodelphis domestica_Ear	negative	GO Molecular Function	GO:0032182	small conjugating protein binding	34	0.000181901	0.670849	0.0197309	5.71276	1.22533	7	37	0.014	0.189189	1	13	75	BAG6
Monodelphis domestica_Ear	negative	GO Molecular Function	GO:0016887	ATPase activity	35	0.000201433	0.742886	0.0212253	3.21761	4.04027	13	122	0.026	0.106557	8	58	357	ABCC5,ATP5A1,CHD3,DDX6,DHX15,EIF4A2,MSH6,UPF1
Monodelphis domestica_Ear	negative	GO Molecular Function	GO:0002153	steroid receptor RNA activator RNA binding	36	0.000212883	0.785114	0.0218087	12.0784	0.33117	4	10	0.008	0.4	1	1	1	THRA
Monodelphis domestica_Ear	negative	GO Molecular Function	GO:0070324	thyroid hormone binding	36	0.000212883	0.785114	0.0218087	12.0784	0.33117	4	10	0.008	0.4	1	1	5	THRA
Monodelphis domestica_Ear	negative	GO Molecular Function	GO:0008187	poly-pyrimidine tract binding	36	0.000212883	0.785114	0.0218087	12.0784	0.33117	4	10	0.008	0.4	4	5	10	CPEB2,HNRNPH1,MSI2,PTBP1
Monodelphis domestica_Ear	negative	GO Molecular Function	GO:0042562	hormone binding	39	0.000233875	0.862531	0.0221162	8.38778	0.596105	5	18	0.01	0.277778	2	2	58	NPR2,THRA
Monodelphis domestica_Ear	negative	GO Molecular Function	GO:0031996	thioesterase binding	40	0.000308814	1	0.0284727	7.94632	0.629222	5	19	0.01	0.263158	1	5	14	TRAF4
Monodelphis domestica_Ear	negative	GO Molecular Function	GO:0003724	RNA helicase activity	40	0.000308814	1	0.0284727	7.94632	0.629222	5	19	0.01	0.263158	3	10	29	DDX6,DHX15,UPF1
Monodelphis domestica_Ear	negative	GO Molecular Function	GO:0032036	myosin heavy chain binding	42	0.000343501	1	0.0301627	18.1176	0.165585	3	5	0.006	0.6	1	2	7	MYBPC3
Monodelphis domestica_Ear	negative	GO Molecular Function	GO:0042393	histone binding	43	0.000489731	1	0.0420029	3.55247	2.81494	10	85	0.02	0.117647	7	33	117	ASF1A,BRD2,IPO9,L3MBTL1,MSH6,NPM2,RBBP5
Monodelphis domestica_Ear	negative	GO Molecular Function	GO:0016772	transferase activity, transferring phosphorus-containing groups	44	0.000565018	1	0.0473588	2.08848	11.4916	24	347	0.048	0.0691643	15	152	971	CKS1B,CLK1,CSK,CSNK1A1,CSNK2A1,ENSG00000258472,EPHA4,HIPK1,IKBKE,NPR2,PDIK1L,PI4KB,POLG2,PRKD2,SHC1
Monodelphis domestica_Ear	negative	GO Molecular Function	GO:0005080	protein kinase C binding	45	0.000669558	1	0.054874	9.29108	0.430521	4	13	0.008	0.307692	2	7	45	HDAC5,LDB3
Monodelphis domestica_Ear	negative	GO Molecular Function	GO:0003727	single-stranded RNA binding	46	0.00072778	1	0.0583489	3.67249	2.45066	9	74	0.018	0.121622	6	17	46	CPEB2,HNRNPDL,HNRNPH1,MSI2,PTBP1,THRA
Monodelphis domestica_Ear	negative	GO Molecular Function	GO:0005524	ATP binding	47	0.000882853	1	0.0692757	1.81289	17.6513	32	533	0.064	0.0600375	22	227	1470	ABCC5,ATP5A1,CHD3,CLK1,CSK,CSNK1A1,CSNK2A1,DDX6,DHX15,EIF4A2,EPHA4,HIPK1,HNRNPU,IKBKE,MCM9,MSH6,NPR2,PDIK1L,PI4KB,PRKD2,RFC4,UPF1
Monodelphis domestica_Ear	negative	GO Biological Process	GO:0006397	mRNA processing	1	8.6553e-15	9.03613e-11	9.03613e-11	3.44518	14.8033	51	447	0.102	0.114094	24	127	408	CASC3,CNOT1,CRNKL1,DHX15,EIF4A2,FUS,HNRNPC,HNRNPH1,HNRNPK,HNRNPR,HNRNPU,PAF1,PTBP1,RBM39,RBM5,SF3B1,SFPQ,SREK1,SRRM2,SRSF1,SRSF11,SRSF3,SRSF5,SRSF6
Monodelphis domestica_Ear	negative	GO Biological Process	GO:0008380	RNA splicing	2	3.23884e-14	3.38135e-10	1.69067e-10	3.68244	12.2202	45	369	0.09	0.121951	21	106	331	CASC3,CRNKL1,DHX15,FUS,HNRNPC,HNRNPH1,HNRNPK,HNRNPR,HNRNPU,PTBP1,RBM39,RBM5,SF3B1,SFPQ,SREK1,SRRM2,SRSF1,SRSF11,SRSF3,SRSF5,SRSF6
Monodelphis domestica_Ear	negative	GO Biological Process	GO:0016071	mRNA metabolic process	3	8.32897e-14	8.69544e-10	2.89848e-10	3.08122	17.85	55	539	0.11	0.102041	28	166	616	CASC3,CNOT1,CRNKL1,CSDE1,DDX6,DHX15,EIF4A2,FUS,HNRNPC,HNRNPH1,HNRNPK,HNRNPR,HNRNPU,PAF1,PTBP1,RBM39,RBM5,SF3B1,SFPQ,SMG7,SREK1,SRRM2,SRSF1,SRSF11,SRSF3,SRSF5,SRSF6,UPF1
Monodelphis domestica_Ear	negative	GO Biological Process	GO:0018283	iron incorporation into metallo-sulfur cluster	4	3.80008e-13	3.96728e-09	9.9182e-10	23.2277	0.430521	10	13	0.02	0.769231	1	1	2	NFS1
Monodelphis domestica_Ear	negative	GO Biological Process	GO:0016226	iron-sulfur cluster assembly	4	3.80008e-13	3.96728e-09	9.9182e-10	23.2277	0.430521	10	13	0.02	0.769231	1	1	13	NFS1
Monodelphis domestica_Ear	negative	GO Biological Process	GO:0006396	RNA processing	6	3.34585e-12	3.49307e-08	5.82178e-09	2.88358	18.3799	53	555	0.106	0.0954955	26	166	667	CASC3,CNOT1,CRNKL1,DHX15,EIF4A2,FUS,HNRNPC,HNRNPDL,HNRNPH1,HNRNPK,HNRNPR,HNRNPU,NOL11,PAF1,PTBP1,RBM39,RBM5,SF3B1,SFPQ,SREK1,SRRM2,SRSF1,SRSF11,SRSF3,SRSF5,SRSF6
Monodelphis domestica_Ear	negative	GO Biological Process	GO:0006777	Mo-molybdopterin cofactor biosynthetic process	7	3.75811e-12	3.92347e-08	5.60495e-09	20.1307	0.496754	10	15	0.02	0.666667	1	2	7	NFS1
Monodelphis domestica_Ear	negative	GO Biological Process	GO:0009069	serine family amino acid metabolic process	8	5.00579e-11	5.22605e-07	6.53256e-08	16.7756	0.596105	10	18	0.02	0.555556	1	2	34	NFS1
Monodelphis domestica_Ear	negative	GO Biological Process	GO:0006534	cysteine metabolic process	8	5.00579e-11	5.22605e-07	6.53256e-08	16.7756	0.596105	10	18	0.02	0.555556	1	2	8	NFS1
Monodelphis domestica_Ear	negative	GO Biological Process	GO:0000398	mRNA splicing, via spliceosome	10	1.34356e-10	1.40268e-06	1.40268e-07	3.93861	7.6169	30	230	0.06	0.130435	17	68	203	CRNKL1,FUS,HNRNPC,HNRNPH1,HNRNPK,HNRNPR,HNRNPU,PTBP1,RBM5,SF3B1,SFPQ,SRRM2,SRSF1,SRSF11,SRSF3,SRSF5,SRSF6
Monodelphis domestica_Ear	negative	GO Biological Process	GO:0000375	RNA splicing, via transesterification reactions	11	1.85584e-10	1.93749e-06	1.76136e-07	3.8879	7.71625	30	233	0.06	0.128755	17	69	208	CRNKL1,FUS,HNRNPC,HNRNPH1,HNRNPK,HNRNPR,HNRNPU,PTBP1,RBM5,SF3B1,SFPQ,SRRM2,SRSF1,SRSF11,SRSF3,SRSF5,SRSF6
Monodelphis domestica_Ear	negative	GO Biological Process	GO:0042771	intrinsic apoptotic signaling pathway in response to DNA damage by p53 class mediator	12	6.07504e-10	6.34234e-06	5.28529e-07	11.8627	0.927275	11	28	0.022	0.392857	3	5	25	BAG6,HIPK1,PYCARD
Monodelphis domestica_Ear	negative	GO Biological Process	GO:0008630	intrinsic apoptotic signaling pathway in response to DNA damage	13	8.87513e-10	9.26563e-06	7.12741e-07	8.12969	1.72208	14	52	0.028	0.269231	5	10	51	BAG6,HIPK1,IKBKE,MSH6,PYCARD
Monodelphis domestica_Ear	negative	GO Biological Process	GO:0065003	macromolecular complex assembly	14	1.01039e-09	1.05485e-05	7.53461e-07	2.93878	13.6111	40	411	0.08	0.0973236	22	157	1001	ACOT13,ASF1A,BRD2,CCDC88C,CRNKL1,DACH1,DDX6,DIAPH1,ERAL1,HP1BP3,MYBPC3,NFS1,NPM2,OLFM1,PUM2,RBM5,SMAD4,SRSF1,SRSF5,SRSF6,TCEB2,TCF4
Monodelphis domestica_Ear	negative	GO Biological Process	GO:2001185	regulation of CD8-positive, alpha-beta T cell activation	15	1.42481e-09	1.4875e-05	9.91665e-07	23.4858	0.298053	7	9	0.014	0.777778	2	2	5	IRF1,ZBTB7B
Monodelphis domestica_Ear	negative	GO Biological Process	GO:0072332	intrinsic apoptotic signaling pathway by p53 class mediator	16	1.45519e-09	1.51922e-05	9.49511e-07	11.0719	0.993509	11	30	0.022	0.366667	3	7	37	BAG6,HIPK1,PYCARD
Monodelphis domestica_Ear	negative	GO Biological Process	GO:0000096	sulfur amino acid metabolic process	17	2.18873e-09	2.28504e-05	1.34414e-06	10.7147	1.02663	11	31	0.022	0.354839	2	6	42	ENOPH1,NFS1
Monodelphis domestica_Ear	negative	GO Biological Process	GO:0071816	tail-anchored membrane protein insertion into ER membrane	18	4.6137e-09	4.81671e-05	2.67595e-06	21.1372	0.33117	7	10	0.014	0.7	1	1	3	BAG6
Monodelphis domestica_Ear	negative	GO Biological Process	GO:0022607	cellular component assembly	19	6.64136e-09	6.93358e-05	3.64925e-06	2.34317	22.6189	53	683	0.106	0.0775988	26	224	1491	ACOT13,ASF1A,BAG6,BIN3,BRD2,CCDC88C,CRNKL1,DACH1,DDX6,DIAPH1,ERAL1,HP1BP3,LDB1,LDB3,MYBPC3,NFS1,NPM2,OLFM1,PUM2,RBM5,SMAD4,SRSF1,SRSF5,SRSF6,TCEB2,TCF4
Monodelphis domestica_Ear	negative	GO Biological Process	GO:0045048	protein insertion into ER membrane	20	1.23255e-08	0.000128678	6.43389e-06	19.2156	0.364287	7	11	0.014	0.636364	1	2	4	BAG6
Monodelphis domestica_Ear	negative	GO Biological Process	GO:0044085	cellular component biogenesis	21	3.07523e-08	0.000321054	1.52883e-05	2.21848	24.341	54	735	0.108	0.0734694	27	236	1632	ACOT13,ASF1A,BAG6,BIN3,BRD2,CCDC88C,CRNKL1,DACH1,DDX6,DIAPH1,ERAL1,HP1BP3,LDB1,LDB3,MYBPC3,NFS1,NOL11,NPM2,OLFM1,PUM2,RBM5,SMAD4,SRSF1,SRSF5,SRSF6,TCEB2,TCF4
Monodelphis domestica_Ear	negative	GO Biological Process	GO:0010608	posttranscriptional regulation of gene expression	22	3.29781e-08	0.000344291	1.56496e-05	2.99155	10.6968	32	323	0.064	0.0990712	14	111	399	BAG6,CASC3,CCDC88C,CNOT1,CPEB2,EIF4A2,EIF4EBP3,EIF4G2,HNRNPU,NANOS3,PUM2,PYCARD,TNRC6A,UPF1
Monodelphis domestica_Ear	negative	GO Biological Process	GO:0043376	regulation of CD8-positive, alpha-beta T cell differentiation	23	3.38926e-08	0.000353839	1.53843e-05	22.647	0.264936	6	8	0.012	0.75	1	1	2	ZBTB7B
Monodelphis domestica_Ear	negative	GO Biological Process	GO:1901799	negative regulation of proteasomal protein catabolic process	24	6.04872e-08	0.000631486	2.63119e-05	16.2594	0.430521	7	13	0.014	0.538462	1	4	19	BAG6
Monodelphis domestica_Ear	negative	GO Biological Process	GO:0051668	localization within membrane	24	6.04872e-08	0.000631486	2.63119e-05	16.2594	0.430521	7	13	0.014	0.538462	1	3	20	BAG6
Monodelphis domestica_Ear	negative	GO Biological Process	GO:0051205	protein insertion into membrane	24	6.04872e-08	0.000631486	2.63119e-05	16.2594	0.430521	7	13	0.014	0.538462	1	3	12	BAG6
Monodelphis domestica_Ear	negative	GO Biological Process	GO:0032435	negative regulation of proteasomal ubiquitin-dependent protein catabolic process	24	6.04872e-08	0.000631486	2.63119e-05	16.2594	0.430521	7	13	0.014	0.538462	1	4	18	BAG6
Monodelphis domestica_Ear	negative	GO Biological Process	GO:1901605	alpha-amino acid metabolic process	28	6.13891e-08	0.000640902	2.28894e-05	6.54247	1.98702	13	60	0.026	0.216667	3	20	209	ENOPH1,NFS1,OGDH
Monodelphis domestica_Ear	negative	GO Biological Process	GO:0042177	negative regulation of protein catabolic process	29	1.21349e-07	0.00126689	4.36857e-05	12.0784	0.662339	8	20	0.016	0.4	2	7	46	BAG6,SMAD4
Monodelphis domestica_Ear	negative	GO Biological Process	GO:0006767	water-soluble vitamin metabolic process	30	1.2639e-07	0.00131951	4.39836e-05	8.62743	1.15909	10	35	0.02	0.285714	1	9	88	NFS1
Monodelphis domestica_Ear	negative	GO Biological Process	GO:0070059	intrinsic apoptotic signaling pathway in response to endoplasmic reticulum stress	31	2.14079e-07	0.00223498	7.20962e-05	14.0915	0.496754	7	15	0.014	0.466667	1	3	19	BAG6
Monodelphis domestica_Ear	negative	GO Biological Process	GO:0007130	synaptonemal complex assembly	31	2.14079e-07	0.00223498	7.20962e-05	14.0915	0.496754	7	15	0.014	0.466667	1	3	16	BAG6
Monodelphis domestica_Ear	negative	GO Biological Process	GO:0007129	synapsis	31	2.14079e-07	0.00223498	7.20962e-05	14.0915	0.496754	7	15	0.014	0.466667	1	3	31	BAG6
Monodelphis domestica_Ear	negative	GO Biological Process	GO:0006766	vitamin metabolic process	34	2.25937e-07	0.00235878	6.9376e-05	8.16108	1.22533	10	37	0.02	0.27027	1	11	116	NFS1
Monodelphis domestica_Ear	negative	GO Biological Process	GO:0006261	DNA-dependent DNA replication	34	2.25937e-07	0.00235878	6.9376e-05	8.16108	1.22533	10	37	0.02	0.27027	3	11	82	POLG2,PURA,RFC4
Monodelphis domestica_Ear	negative	GO Biological Process	GO:0043933	macromolecular complex subunit organization	36	2.53832e-07	0.00265001	7.36113e-05	2.34858	17.8832	42	540	0.084	0.0777778	24	192	1279	ACOT13,ASF1A,BIN3,BRD2,CCDC88C,CHD3,CRNKL1,DACH1,DDX6,DIAPH1,ERAL1,HP1BP3,MYBPC3,NFS1,NPM2,OLFM1,PUM2,RBM5,SMAD4,SRSF1,SRSF5,SRSF6,TCEB2,TCF4
Monodelphis domestica_Ear	negative	GO Biological Process	GO:0019752	carboxylic acid metabolic process	37	3.04321e-07	0.00317711	8.58678e-05	3.79824	5.2656	20	159	0.04	0.125786	5	74	806	ENOPH1,FAXDC2,NFS1,OGDH,SLC10A1
Monodelphis domestica_Ear	negative	GO Biological Process	GO:0045861	negative regulation of proteolysis	38	3.69742e-07	0.0038601	0.000101582	13.2108	0.529872	7	16	0.014	0.4375	1	5	41	BAG6
Monodelphis domestica_Ear	negative	GO Biological Process	GO:0051188	cofactor biosynthetic process	39	4.38771e-07	0.00458077	0.000117456	6.77869	1.62273	11	49	0.022	0.22449	2	16	132	NFE2L1,NFS1
Monodelphis domestica_Ear	negative	GO Biological Process	GO:0006260	DNA replication	40	4.84922e-07	0.00506259	0.000126565	4.24241	4.00715	17	121	0.034	0.140496	7	35	211	MCM9,NFIB,NFIX,POLG2,PURA,RFC4,UPF1
Monodelphis domestica_Ear	negative	GO Biological Process	GO:0051186	cofactor metabolic process	41	5.86003e-07	0.00611788	0.000149217	5.45206	2.38442	13	72	0.026	0.180556	3	25	245	NFE2L1,NFS1,OGDH
Monodelphis domestica_Ear	negative	GO Biological Process	GO:0070192	chromosome organization involved in meiosis	42	6.10661e-07	0.0063753	0.000151793	12.4337	0.562989	7	17	0.014	0.411765	1	4	36	BAG6
Monodelphis domestica_Ear	negative	GO Biological Process	GO:0006974	cellular response to DNA damage stimulus	43	6.89137e-07	0.00719459	0.000167316	2.77995	10.4319	29	315	0.058	0.0920635	12	107	612	ASF1A,BAG6,HIPK1,IKBKE,MCM9,MSH6,POLG2,PYCARD,RBBP5,RFC4,SFPQ,UPF1
Monodelphis domestica_Ear	negative	GO Biological Process	GO:0009108	coenzyme biosynthetic process	44	8.22369e-07	0.00858553	0.000195126	7.18952	1.39091	10	42	0.02	0.238095	1	11	101	NFS1
Monodelphis domestica_Ear	negative	GO Biological Process	GO:0007029	endoplasmic reticulum organization	45	9.7082e-07	0.0101354	0.00022523	11.7429	0.596105	7	18	0.014	0.388889	1	5	27	BAG6
Monodelphis domestica_Ear	negative	GO Biological Process	GO:0006732	coenzyme metabolic process	46	1.04462e-06	0.0109058	0.000237083	5.66175	2.11949	12	64	0.024	0.1875	2	19	187	NFS1,OGDH
Monodelphis domestica_Ear	negative	GO Biological Process	GO:0006461	protein complex assembly	47	1.26006e-06	0.013155	0.000279894	2.82108	9.5708	27	289	0.054	0.0934256	12	123	850	ACOT13,ASF1A,BRD2,CCDC88C,DIAPH1,HP1BP3,MYBPC3,NFS1,NPM2,OLFM1,SMAD4,TCEB2
Monodelphis domestica_Ear	negative	GO Biological Process	GO:0097193	intrinsic apoptotic signaling pathway	48	1.43001e-06	0.0149293	0.000311027	4.69716	2.98053	14	90	0.028	0.155556	5	24	135	BAG6,HIPK1,IKBKE,MSH6,PYCARD
Monodelphis domestica_Ear	negative	GO Biological Process	GO:0070271	protein complex biogenesis	49	1.44002e-06	0.0150338	0.000306812	2.80169	9.63704	27	291	0.054	0.0927835	12	124	853	ACOT13,ASF1A,BRD2,CCDC88C,DIAPH1,HP1BP3,MYBPC3,NFS1,NPM2,OLFM1,SMAD4,TCEB2
Monodelphis domestica_Ear	negative	GO Biological Process	GO:0009895	negative regulation of catabolic process	50	1.89007e-06	0.0197323	0.000394646	7.549	1.19221	9	36	0.018	0.25	3	18	99	BAG6,CPEB2,SMAD4
Monodelphis domestica_Ear	negative	GO Biological Process	GO:0044267	cellular protein metabolic process	51	1.99123e-06	0.0207884	0.000407616	1.71517	44.3105	76	1338	0.152	0.0568012	35	511	2935	ARID4A,BAG6,CDC14A,CLK1,COPS6,CSK,CSNK1A1,CSNK2A1,EIF4A2,EIF4G2,EPHA4,HDAC5,HIPK1,IKBKE,LDB1,MRPL14,MSL1,MTMR4,NFS1,NPR2,PAF1,PCNP,PDIK1L,PFDN2,PIGV,PRKD2,PTP4A2,RBBP5,RNF19B,RNF34,SETD6,SHC1,SMEK1,TCEB2,TRAF4
Monodelphis domestica_Ear	negative	GO Biological Process	GO:0070193	synaptonemal complex organization	52	2.23219e-06	0.0233041	0.000448155	10.5686	0.662339	7	20	0.014	0.35	1	4	18	BAG6
Monodelphis domestica_Ear	negative	GO Biological Process	GO:0031330	negative regulation of cellular catabolic process	53	2.36926e-06	0.0247351	0.000466699	8.62743	0.927275	8	28	0.016	0.285714	2	14	67	BAG6,CPEB2
Monodelphis domestica_Ear	negative	GO Biological Process	GO:0007127	meiosis I	54	3.17764e-06	0.0331745	0.000614344	8.32993	0.960392	8	29	0.016	0.275862	2	8	76	BAG6,MSH6
Monodelphis domestica_Ear	negative	GO Biological Process	GO:0043436	oxoacid metabolic process	55	4.25508e-06	0.044423	0.000807691	3.10841	6.75586	21	204	0.042	0.102941	6	92	918	ENOPH1,FAXDC2,NDST4,NFS1,OGDH,SLC10A1
Monodelphis domestica_Ear	negative	GO Biological Process	GO:0006082	organic acid metabolic process	55	4.25508e-06	0.044423	0.000807691	3.10841	6.75586	21	204	0.042	0.102941	6	92	934	ENOPH1,FAXDC2,NDST4,NFS1,OGDH,SLC10A1
Monodelphis domestica_Ear	negative	GO Biological Process	GO:0031124	mRNA 3'-end processing	57	6.51564e-06	0.0680233	0.00119339	3.90465	3.84157	15	116	0.03	0.12931	8	32	84	CNOT1,EIF4A2,PAF1,SRSF1,SRSF11,SRSF3,SRSF5,SRSF6
Monodelphis domestica_Ear	negative	GO Biological Process	GO:0090407	organophosphate biosynthetic process	58	6.7961e-06	0.0709513	0.0012233	3.51597	4.83508	17	146	0.034	0.116438	6	47	428	ATP5A1,MTMR4,NFS1,NPR2,PI4KB,PIGV
Monodelphis domestica_Ear	negative	GO Biological Process	GO:0019538	protein metabolic process	59	7.25147e-06	0.0757053	0.00128314	1.64246	47.4897	78	1434	0.156	0.0543933	39	565	3505	ARID4A,BAG6,CAPN11,CAPN12,CDC14A,CLK1,COPS6,CSK,CSNK1A1,CSNK2A1,EIF4A2,EIF4G2,EPHA4,FKRP,HDAC5,HIPK1,IKBKE,LDB1,MRPL14,MSL1,MTMR4,NDST4,NFS1,NPR2,PAF1,PCNP,PDIK1L,PFDN2,PIGV,PRKD2,PTP4A2,RBBP5,RNF19B,RNF34,SETD6,SHC1,SMEK1,TCEB2,TRAF4
Monodelphis domestica_Ear	negative	GO Biological Process	GO:0006446	regulation of translational initiation	60	7.9084e-06	0.0825637	0.00137606	4.70587	2.55001	12	77	0.024	0.155844	3	21	64	EIF4A2,EIF4EBP3,EIF4G2
Monodelphis domestica_Ear	negative	GO Biological Process	GO:0034622	cellular macromolecular complex assembly	61	1.0399e-05	0.108566	0.00177977	2.93572	7.15327	21	216	0.042	0.0972222	16	79	511	ASF1A,BRD2,CRNKL1,DACH1,DDX6,DIAPH1,ERAL1,HP1BP3,MYBPC3,PUM2,RBM5,SMAD4,SRSF1,SRSF5,SRSF6,TCF4
Monodelphis domestica_Ear	negative	GO Biological Process	GO:0034976	response to endoplasmic reticulum stress	62	1.12428e-05	0.117375	0.00189315	6.17645	1.45715	9	44	0.018	0.204545	2	22	127	BAG6,SHC1
Monodelphis domestica_Ear	negative	GO Biological Process	GO:0010869	regulation of receptor biosynthetic process	63	1.1617e-05	0.121281	0.00192509	7.10494	1.12598	8	34	0.016	0.235294	2	5	18	HNRNPK,NR1D1
Monodelphis domestica_Ear	negative	GO Biological Process	GO:0006464	cellular protein modification process	64	1.34405e-05	0.140319	0.00219248	1.73669	35.7001	62	1078	0.124	0.0575139	31	396	2190	ARID4A,BAG6,CDC14A,CLK1,COPS6,CSK,CSNK1A1,CSNK2A1,EPHA4,HDAC5,HIPK1,IKBKE,LDB1,MSL1,MTMR4,NFS1,NPR2,PAF1,PCNP,PDIK1L,PIGV,PRKD2,PTP4A2,RBBP5,RNF19B,RNF34,SETD6,SHC1,SMEK1,TCEB2,TRAF4
Monodelphis domestica_Ear	negative	GO Biological Process	GO:0031123	RNA 3'-end processing	65	1.4813e-05	0.154648	0.0023792	3.65274	4.1065	15	124	0.03	0.120968	8	36	99	CNOT1,EIF4A2,PAF1,SRSF1,SRSF11,SRSF3,SRSF5,SRSF6
Monodelphis domestica_Ear	negative	GO Biological Process	GO:0097190	apoptotic signaling pathway	66	1.9534e-05	0.203935	0.00308993	3.7745	3.7091	14	112	0.028	0.125	5	36	283	BAG6,HIPK1,IKBKE,MSH6,PYCARD
Monodelphis domestica_Ear	negative	GO Biological Process	GO:0006406	mRNA export from nucleus	67	1.99747e-05	0.208536	0.00311247	4.67825	2.3513	11	71	0.022	0.15493	7	24	68	SMG7,SRSF1,SRSF11,SRSF3,SRSF5,SRSF6,UPF1
Monodelphis domestica_Ear	negative	GO Biological Process	GO:0006405	RNA export from nucleus	67	1.99747e-05	0.208536	0.00311247	4.67825	2.3513	11	71	0.022	0.15493	7	24	75	SMG7,SRSF1,SRSF11,SRSF3,SRSF5,SRSF6,UPF1
Monodelphis domestica_Ear	negative	GO Biological Process	GO:0006520	cellular amino acid metabolic process	69	2.26416e-05	0.236378	0.00342576	3.96513	3.27858	13	99	0.026	0.131313	3	40	412	ENOPH1,NFS1,OGDH
Monodelphis domestica_Ear	negative	GO Biological Process	GO:0071345	cellular response to cytokine stimulus	70	2.70036e-05	0.281918	0.0040274	3.16872	5.36495	17	162	0.034	0.104938	7	61	435	EIF4A2,EIF4G2,HAX1,IRF1,KLF2,NPR2,PYCARD
Monodelphis domestica_Ear	negative	GO Biological Process	GO:0031647	regulation of protein stability	71	3.1777e-05	0.331751	0.00467256	4.11764	2.91429	12	88	0.024	0.136364	3	25	112	BAG6,CCDC88C,PYCARD
Monodelphis domestica_Ear	negative	GO Biological Process	GO:0043412	macromolecule modification	72	3.2537e-05	0.339687	0.00471787	1.68662	36.7598	62	1110	0.124	0.0558559	31	415	2313	ARID4A,BAG6,CDC14A,CLK1,COPS6,CSK,CSNK1A1,CSNK2A1,EPHA4,HDAC5,HIPK1,IKBKE,LDB1,MSL1,MTMR4,NFS1,NPR2,PAF1,PCNP,PDIK1L,PIGV,PRKD2,PTP4A2,RBBP5,RNF19B,RNF34,SETD6,SHC1,SMEK1,TCEB2,TRAF4
Monodelphis domestica_Ear	negative	GO Biological Process	GO:0006413	translational initiation	73	3.84903e-05	0.401839	0.00550464	4.37047	2.51689	11	76	0.022	0.144737	2	27	147	EIF4A2,EIF4G2
Monodelphis domestica_Ear	negative	GO Biological Process	GO:0006790	sulfur compound metabolic process	74	5.54942e-05	0.579359	0.00782918	3.89626	3.07988	12	93	0.024	0.129032	3	31	243	ENOPH1,NDST4,NFS1
Monodelphis domestica_Ear	negative	GO Biological Process	GO:0034121	regulation of toll-like receptor signaling pathway	75	6.09976e-05	0.636815	0.00849087	10.7843	0.463638	5	14	0.01	0.357143	2	3	34	IRF1,NR1D1
Monodelphis domestica_Ear	negative	GO Biological Process	GO:0007126	meiosis	76	7.14013e-05	0.74543	0.00980829	5.61786	1.42403	8	43	0.016	0.186047	2	17	147	BAG6,MSH6
Monodelphis domestica_Ear	negative	GO Biological Process	GO:0051321	meiotic cell cycle	76	7.14013e-05	0.74543	0.00980829	5.61786	1.42403	8	43	0.016	0.186047	2	17	152	BAG6,MSH6
Monodelphis domestica_Ear	negative	GO Biological Process	GO:0019221	cytokine-mediated signaling pathway	78	7.66225e-05	0.799939	0.0102556	3.53647	3.67598	13	111	0.026	0.117117	4	42	321	EIF4A2,EIF4G2,IRF1,PYCARD
Monodelphis domestica_Ear	negative	GO Biological Process	GO:0006417	regulation of translation	79	7.78671e-05	0.812933	0.0102903	2.71907	6.98768	19	211	0.038	0.0900474	10	70	242	CASC3,CNOT1,CPEB2,EIF4A2,EIF4EBP3,EIF4G2,NANOS3,PUM2,TNRC6A,UPF1
Monodelphis domestica_Ear	negative	GO Biological Process	GO:2000514	regulation of CD4-positive, alpha-beta T cell activation	80	7.99107e-05	0.834268	0.0104283	7.87722	0.76169	6	23	0.012	0.26087	1	6	31	ZBTB7B
Monodelphis domestica_Ear	negative	GO Biological Process	GO:0043370	regulation of CD4-positive, alpha-beta T cell differentiation	80	7.99107e-05	0.834268	0.0104283	7.87722	0.76169	6	23	0.012	0.26087	1	6	29	ZBTB7B
Monodelphis domestica_Ear	negative	GO Biological Process	GO:0007398	ectoderm development	80	7.99107e-05	0.834268	0.0104283	7.87722	0.76169	6	23	0.012	0.26087	1	7	21	ZBTB7B
Monodelphis domestica_Ear	negative	GO Biological Process	GO:0046634	regulation of alpha-beta T cell activation	83	8.46412e-05	0.883654	0.0106464	6.40521	1.09286	7	33	0.014	0.212121	2	10	60	IRF1,ZBTB7B
Monodelphis domestica_Ear	negative	GO Biological Process	GO:0006796	phosphate-containing compound metabolic process	84	8.49464e-05	0.88684	0.0105576	1.79692	25.5994	46	773	0.092	0.0595084	26	305	2022	ABCC5,ATP5A1,CDC14A,CKS1B,CLK1,CSK,CSNK1A1,CSNK2A1,EPHA4,G6PC3,GNB2,HIPK1,IKBKE,MSH6,MTMR4,NFS1,NPR2,OGDH,PDIK1L,PI4KB,PIGV,PPAPDC1B,PRKD2,PTP4A2,SHC1,SMEK1
Monodelphis domestica_Ear	negative	GO Biological Process	GO:0051445	regulation of meiotic cell cycle	85	8.9013e-05	0.929296	0.0109329	10.0653	0.496754	5	15	0.01	0.333333	2	4	31	GPR3,NPM2
Monodelphis domestica_Ear	negative	GO Biological Process	GO:0040020	regulation of meiosis	85	8.9013e-05	0.929296	0.0109329	10.0653	0.496754	5	15	0.01	0.333333	2	4	26	GPR3,NPM2
Monodelphis domestica_Ear	negative	GO Biological Process	GO:0072331	signal transduction by p53 class mediator	87	9.83783e-05	1	0.0118054	3.95424	2.78182	11	84	0.022	0.130952	3	23	120	BAG6,HIPK1,PYCARD
Monodelphis domestica_Ear	negative	GO Biological Process	GO:0051028	mRNA transport	88	0.000102909	1	0.0122088	3.66012	3.27858	12	99	0.024	0.121212	8	38	123	CASC3,SMG7,SRSF1,SRSF11,SRSF3,SRSF5,SRSF6,UPF1
Monodelphis domestica_Ear	negative	GO Biological Process	GO:0046330	positive regulation of JNK cascade	89	0.000103587	1	0.0121511	7.549	0.794807	6	24	0.012	0.25	2	9	54	PYCARD,TRAF4
Monodelphis domestica_Ear	negative	GO Biological Process	GO:0006793	phosphorus metabolic process	90	0.000104932	1	0.0121722	1.78079	25.8312	46	780	0.092	0.0589744	26	306	2066	ABCC5,ATP5A1,CDC14A,CKS1B,CLK1,CSK,CSNK1A1,CSNK2A1,EPHA4,G6PC3,GNB2,HIPK1,IKBKE,MSH6,MTMR4,NFS1,NPR2,OGDH,PDIK1L,PI4KB,PIGV,PPAPDC1B,PRKD2,PTP4A2,SHC1,SMEK1
Monodelphis domestica_Ear	negative	GO Biological Process	GO:0022618	ribonucleoprotein complex assembly	91	0.000122095	1	0.0140074	3.86228	2.84806	11	86	0.022	0.127907	8	27	126	CRNKL1,DDX6,ERAL1,PUM2,RBM5,SRSF1,SRSF5,SRSF6
Monodelphis domestica_Ear	negative	GO Biological Process	GO:0071826	ribonucleoprotein complex subunit organization	91	0.000122095	1	0.0140074	3.86228	2.84806	11	86	0.022	0.127907	8	27	132	CRNKL1,DDX6,ERAL1,PUM2,RBM5,SRSF1,SRSF5,SRSF6
Monodelphis domestica_Ear	negative	GO Biological Process	GO:0006369	termination of RNA polymerase II transcription	93	0.000128266	1	0.0143989	4.60617	1.9539	9	59	0.018	0.152542	5	19	46	SRSF1,SRSF11,SRSF3,SRSF5,SRSF6
Monodelphis domestica_Ear	negative	GO Biological Process	GO:0000380	alternative mRNA splicing, via spliceosome	94	0.000132515	1	0.0147176	7.24704	0.827924	6	25	0.012	0.24	2	5	9	PTBP1,SFPQ
Monodelphis domestica_Ear	negative	GO Biological Process	GO:0032201	telomere maintenance via semi-conservative replication	95	0.000140873	1	0.0154813	22.647	0.132468	3	4	0.006	0.75	1	1	22	RFC4
Monodelphis domestica_Ear	negative	GO Biological Process	GO:0032971	regulation of muscle filament sliding	95	0.000140873	1	0.0154813	22.647	0.132468	3	4	0.006	0.75	1	1	3	MYBPC3
Monodelphis domestica_Ear	negative	GO Biological Process	GO:0022616	DNA strand elongation	95	0.000140873	1	0.0154813	22.647	0.132468	3	4	0.006	0.75	1	1	36	RFC4
Monodelphis domestica_Ear	negative	GO Biological Process	GO:0033260	nuclear cell cycle DNA replication	95	0.000140873	1	0.0154813	22.647	0.132468	3	4	0.006	0.75	1	1	23	RFC4
Monodelphis domestica_Ear	negative	GO Biological Process	GO:0000722	telomere maintenance via recombination	95	0.000140873	1	0.0154813	22.647	0.132468	3	4	0.006	0.75	1	1	26	RFC4
Monodelphis domestica_Ear	negative	GO Biological Process	GO:0006271	DNA strand elongation involved in DNA replication	95	0.000140873	1	0.0154813	22.647	0.132468	3	4	0.006	0.75	1	1	34	RFC4
Monodelphis domestica_Ear	negative	GO Biological Process	GO:0006297	nucleotide-excision repair, DNA gap filling	95	0.000140873	1	0.0154813	22.647	0.132468	3	4	0.006	0.75	1	1	19	RFC4
Monodelphis domestica_Ear	negative	GO Biological Process	GO:0071822	protein complex subunit organization	102	0.000160231	1	0.0164002	2.08496	13.9091	29	420	0.058	0.0690476	14	159	1114	ACOT13,ASF1A,BIN3,BRD2,CCDC88C,CHD3,DIAPH1,HP1BP3,MYBPC3,NFS1,NPM2,OLFM1,SMAD4,TCEB2
Monodelphis domestica_Ear	negative	GO Biological Process	GO:0045580	regulation of T cell differentiation	103	0.000160706	1	0.016289	5.03267	1.58962	8	48	0.016	0.166667	3	21	90	HLA-DOA,IRF1,ZBTB7B
Monodelphis domestica_Ear	negative	GO Biological Process	GO:0071704	organic substance metabolic process	104	0.000196357	1	0.0197112	1.23123	162.439	200	4905	0.4	0.0407747	131	1456	8562	A3GALT2,ABCC5,ARID4A,ASF1A,ASXL3,ATP5A1,ATXN1L,AZIN1,BAG6,BNC2,BRD2,BZW1,CAPN11,CAPN12,CASC3,CDC14A,CHD3,CLK1,CNOT1,COPS6,CRNKL1,CSDE1,CSK,CSNK1A1,CSNK2A1,DACH1,DDHD2,DDX6,DHX15,EIF4A2,EIF4G2,ENOPH1,EPHA4,ERI3,EWSR1,FAXDC2,FKRP,FOSL2,FUS,G6PC3,GNB2,HDAC5,HHIP,HIPK1,HMX3,HNRNPC,HNRNPDL,HNRNPH1,HNRNPK,HNRNPR,HNRNPU,HP1BP3,HSF5,IKBKE,IRF1,KLF2,L3MBTL1,LDB1,LMO4,MCM9,MRPL14,MSH6,MSL1,MTMR4,NDST4,NEUR…
Monodelphis domestica_Ear	negative	GO Biological Process	GO:0045925	positive regulation of female receptivity	105	0.000212883	1	0.0211667	12.0784	0.33117	4	10	0.008	0.4	1	1	2	THRA
Monodelphis domestica_Ear	negative	GO Biological Process	GO:0045898	regulation of RNA polymerase II transcriptional preinitiation complex assembly	105	0.000212883	1	0.0211667	12.0784	0.33117	4	10	0.008	0.4	1	1	6	THRA
Monodelphis domestica_Ear	negative	GO Biological Process	GO:2000143	negative regulation of DNA-dependent transcription, initiation	105	0.000212883	1	0.0211667	12.0784	0.33117	4	10	0.008	0.4	1	1	3	THRA
Monodelphis domestica_Ear	negative	GO Biological Process	GO:0008050	female courtship behavior	105	0.000212883	1	0.0211667	12.0784	0.33117	4	10	0.008	0.4	1	1	2	THRA
Monodelphis domestica_Ear	negative	GO Biological Process	GO:0007619	courtship behavior	105	0.000212883	1	0.0211667	12.0784	0.33117	4	10	0.008	0.4	1	1	3	THRA
Monodelphis domestica_Ear	negative	GO Biological Process	GO:0002155	regulation of thyroid hormone mediated signaling pathway	105	0.000212883	1	0.0211667	12.0784	0.33117	4	10	0.008	0.4	1	1	1	THRA
Monodelphis domestica_Ear	negative	GO Biological Process	GO:0017055	negative regulation of RNA polymerase II transcriptional preinitiation complex assembly	105	0.000212883	1	0.0211667	12.0784	0.33117	4	10	0.008	0.4	1	1	2	THRA
Monodelphis domestica_Ear	negative	GO Biological Process	GO:0045619	regulation of lymphocyte differentiation	112	0.00021577	1	0.0201128	4.83136	1.65585	8	50	0.016	0.16	3	23	115	HLA-DOA,IRF1,ZBTB7B
Monodelphis domestica_Ear	negative	GO Biological Process	GO:0007049	cell cycle	113	0.000252364	1	0.0233158	1.88389	18.5786	35	561	0.07	0.0623886	16	204	1235	BAG6,BIN3,CDC14A,CHD3,CKS1B,CSNK1A1,CSNK2A1,EIF4G2,GAS2L1,GOLGA2,IRF1,LZTS2,MSH6,PCNP,RFC4,TRNP1
Monodelphis domestica_Ear	negative	GO Biological Process	GO:0006310	DNA recombination	114	0.000269051	1	0.0246394	3.82228	2.61624	10	79	0.02	0.126582	4	25	188	MCM9,MSH6,RFC4,SFPQ
Monodelphis domestica_Ear	negative	GO Biological Process	GO:0050863	regulation of T cell activation	115	0.000298557	1	0.0271038	3.7745	2.64936	10	80	0.02	0.125	5	36	230	CSK,HLA-DOA,IRF1,PYCARD,ZBTB7B
Monodelphis domestica_Ear	negative	GO Biological Process	GO:0090073	positive regulation of protein homodimerization activity	116	0.000308814	1	0.0277933	7.94632	0.629222	5	19	0.01	0.263158	1	2	7	TRAF4
Monodelphis domestica_Ear	negative	GO Biological Process	GO:0010984	regulation of lipoprotein particle clearance	116	0.000308814	1	0.0277933	7.94632	0.629222	5	19	0.01	0.263158	2	3	13	CSK,HNRNPK
Monodelphis domestica_Ear	negative	GO Biological Process	GO:0010988	regulation of low-density lipoprotein particle clearance	116	0.000308814	1	0.0277933	7.94632	0.629222	5	19	0.01	0.263158	2	3	7	CSK,HNRNPK
Monodelphis domestica_Ear	negative	GO Biological Process	GO:0070304	positive regulation of stress-activated protein kinase signaling cascade	119	0.000317625	1	0.0278656	6.24745	0.960392	6	29	0.012	0.206897	2	11	64	PYCARD,TRAF4
Monodelphis domestica_Ear	negative	GO Biological Process	GO:0032874	positive regulation of stress-activated MAPK cascade	119	0.000317625	1	0.0278656	6.24745	0.960392	6	29	0.012	0.206897	2	11	63	PYCARD,TRAF4
Monodelphis domestica_Ear	negative	GO Biological Process	GO:0050658	RNA transport	121	0.000333575	1	0.0287811	3.23529	3.7091	12	112	0.024	0.107143	8	41	140	CASC3,SMG7,SRSF1,SRSF11,SRSF3,SRSF5,SRSF6,UPF1
Monodelphis domestica_Ear	negative	GO Biological Process	GO:0006403	RNA localization	121	0.000333575	1	0.0287811	3.23529	3.7091	12	112	0.024	0.107143	8	41	146	CASC3,SMG7,SRSF1,SRSF11,SRSF3,SRSF5,SRSF6,UPF1
Monodelphis domestica_Ear	negative	GO Biological Process	GO:0010833	telomere maintenance via telomere lengthening	123	0.000343501	1	0.0291557	18.1176	0.165585	3	5	0.006	0.6	1	2	37	RFC4
Monodelphis domestica_Ear	negative	GO Biological Process	GO:0032200	telomere organization	123	0.000343501	1	0.0291557	18.1176	0.165585	3	5	0.006	0.6	1	2	75	RFC4
Monodelphis domestica_Ear	negative	GO Biological Process	GO:0000723	telomere maintenance	123	0.000343501	1	0.0291557	18.1176	0.165585	3	5	0.006	0.6	1	2	74	RFC4
Monodelphis domestica_Ear	negative	GO Biological Process	GO:1901566	organonitrogen compound biosynthetic process	126	0.000348413	1	0.0288685	2.35906	8.47794	20	256	0.04	0.078125	9	81	560	ABCC5,ATP5A1,AZIN1,ENOPH1,NDST4,NFE2L1,NFS1,NPR2,SAT1
Monodelphis domestica_Ear	negative	GO Biological Process	GO:0022402	cell cycle process	127	0.000349245	1	0.0287096	1.93805	15.9955	31	483	0.062	0.0641822	12	164	1000	BAG6,BIN3,CHD3,CKS1B,CSNK1A1,CSNK2A1,EIF4G2,GAS2L1,IRF1,LZTS2,MSH6,RFC4
Monodelphis domestica_Ear	negative	GO Biological Process	GO:0050865	regulation of cell activation	128	0.000351716	1	0.0286868	2.89551	4.83508	14	146	0.028	0.0958904	6	52	379	CSK,HLA-DOA,IRF1,LMO4,PYCARD,ZBTB7B
Monodelphis domestica_Ear	negative	GO Biological Process	GO:0051168	nuclear export	129	0.00035813	1	0.0289835	3.42429	3.21235	11	97	0.022	0.113402	7	32	102	SMG7,SRSF1,SRSF11,SRSF3,SRSF5,SRSF6,UPF1
Monodelphis domestica_Ear	negative	GO Biological Process	GO:0033554	cellular response to stress	130	0.000358579	1	0.0287967	1.83006	19.6715	36	594	0.072	0.0606061	17	199	1145	ASF1A,BAG6,GAS2L1,HIPK1,IKBKE,KLF2,MCM9,MSH6,POLG2,PYCARD,RBBP5,RFC4,SFPQ,SHC1,TCEB2,TNRC6A,UPF1
Monodelphis domestica_Ear	negative	GO Biological Process	GO:0015931	nucleobase-containing compound transport	131	0.000362248	1	0.0288692	3.20666	3.74222	12	113	0.024	0.106195	8	42	162	CASC3,SMG7,SRSF1,SRSF11,SRSF3,SRSF5,SRSF6,UPF1
Monodelphis domestica_Ear	negative	GO Biological Process	GO:0044238	primary metabolic process	132	0.000411628	1	0.0325561	1.22004	160.65	196	4851	0.392	0.040404	128	1422	8315	A3GALT2,ABCC5,ARID4A,ASF1A,ASXL3,ATP5A1,ATXN1L,BAG6,BNC2,BRD2,BZW1,CAPN11,CAPN12,CASC3,CDC14A,CHD3,CLK1,CNOT1,COPS6,CRNKL1,CSDE1,CSK,CSNK1A1,CSNK2A1,DACH1,DDHD2,DDX6,DHX15,EIF4A2,EIF4G2,ENOPH1,EPHA4,ERI3,EWSR1,FAXDC2,FKRP,FOSL2,FUS,G6PC3,GNB2,HDAC5,HHIP,HIPK1,HMX3,HNRNPC,HNRNPDL,HNRNPH1,HNRNPK,HNRNPR,HNRNPU,HP1BP3,HSF5,IKBKE,IRF1,KLF2,L3MBTL1,LDB1,LMO4,MCM9,MRPL14,MSH6,MSL1,MTMR4,NDST4,NEUROD6,NF…
Monodelphis domestica_Ear	negative	GO Biological Process	GO:0034097	response to cytokine stimulus	133	0.00043129	1	0.0338547	2.52873	6.72274	17	203	0.034	0.0837438	7	74	525	EIF4A2,EIF4G2,HAX1,IRF1,KLF2,NPR2,PYCARD
Monodelphis domestica_Ear	negative	GO Biological Process	GO:0006281	DNA repair	134	0.000443804	1	0.034577	2.71222	5.53053	15	167	0.03	0.0898204	7	67	398	ASF1A,MCM9,MSH6,POLG2,RFC4,SFPQ,UPF1
Monodelphis domestica_Ear	negative	GO Biological Process	GO:0006412	translation	135	0.000471024	1	0.0364259	2.95149	4.40456	13	133	0.026	0.0977444	4	56	361	EIF4A2,EIF4G2,MRPL14,TCEB2
Monodelphis domestica_Ear	negative	GO Biological Process	GO:0034143	regulation of toll-like receptor 4 signaling pathway	136	0.000475942	1	0.0365356	10.0653	0.397404	4	12	0.008	0.333333	1	1	13	NR1D1
Monodelphis domestica_Ear	negative	GO Biological Process	GO:0034144	negative regulation of toll-like receptor 4 signaling pathway	136	0.000475942	1	0.0365356	10.0653	0.397404	4	12	0.008	0.333333	1	1	7	NR1D1
Monodelphis domestica_Ear	negative	GO Biological Process	GO:0034122	negative regulation of toll-like receptor signaling pathway	136	0.000475942	1	0.0365356	10.0653	0.397404	4	12	0.008	0.333333	1	1	19	NR1D1
Monodelphis domestica_Ear	negative	GO Biological Process	GO:0010871	negative regulation of receptor biosynthetic process	136	0.000475942	1	0.0365356	10.0653	0.397404	4	12	0.008	0.333333	1	1	6	NR1D1
Monodelphis domestica_Ear	negative	GO Biological Process	GO:0010831	positive regulation of myotube differentiation	136	0.000475942	1	0.0365356	10.0653	0.397404	4	12	0.008	0.333333	1	2	10	THRA
Monodelphis domestica_Ear	negative	GO Biological Process	GO:0046637	regulation of alpha-beta T cell differentiation	141	0.000557023	1	0.0412434	5.66175	1.05974	6	32	0.012	0.1875	1	9	42	ZBTB7B
Monodelphis domestica_Ear	negative	GO Biological Process	GO:0006259	DNA metabolic process	142	0.00059104	1	0.0434539	2.0458	12.2202	25	369	0.05	0.0677507	12	123	832	ASF1A,BRD2,HP1BP3,MCM9,MSH6,NFIB,NFIX,POLG2,PURA,RFC4,SFPQ,UPF1
Monodelphis domestica_Ear	negative	GO Biological Process	GO:0007283	spermatogenesis	143	0.00060587	1	0.0442327	2.63337	5.69612	15	172	0.03	0.0872093	5	63	419	BAG6,BRD2,NANOS3,PATZ1,PHC2
Monodelphis domestica_Ear	negative	GO Biological Process	GO:0048232	male gamete generation	143	0.00060587	1	0.0442327	2.63337	5.69612	15	172	0.03	0.0872093	5	63	420	BAG6,BRD2,NANOS3,PATZ1,PHC2
Monodelphis domestica_Ear	negative	GO Biological Process	GO:0006353	DNA-dependent transcription, termination	145	0.000658176	1	0.0473887	3.7228	2.41754	9	73	0.018	0.123288	5	26	83	SRSF1,SRSF11,SRSF3,SRSF5,SRSF6
Monodelphis domestica_Ear	negative	GO Biological Process	GO:0021680	cerebellar Purkinje cell layer development	146	0.000661997	1	0.0473373	5.49018	1.09286	6	33	0.012	0.181818	2	7	23	LDB1,NFIX
Monodelphis domestica_Ear	negative	GO Biological Process	GO:0031034	myosin filament assembly	147	0.000670093	1	0.0475903	15.098	0.198702	3	6	0.006	0.5	1	2	4	MYBPC3
Monodelphis domestica_Ear	negative	GO Biological Process	GO:0008152	metabolic process	148	0.000722242	1	0.0509474	1.20329	167.042	201	5044	0.402	0.0398493	135	1536	9196	A3GALT2,ABCC5,ARID4A,ASF1A,ASXL3,ATP5A1,ATXN1L,AZIN1,BAG6,BNC2,BRD2,BZW1,CAPN11,CAPN12,CASC3,CDC14A,CHD3,CKS1B,CLK1,CNOT1,COPS6,CRNKL1,CSDE1,CSK,CSNK1A1,CSNK2A1,CYB561,DACH1,DDHD2,DDX6,DHRS13,DHX15,EIF4A2,EIF4G2,ENOPH1,ENSG00000129951,EPHA4,ERI3,EWSR1,FAXDC2,FKRP,FOSL2,FUS,G6PC3,GNB2,HDAC5,HHIP,HIPK1,HMX3,HNRNPC,HNRNPDL,HNRNPH1,HNRNPK,HNRNPR,HNRNPU,HP1BP3,HSF5,IKBKE,IRF1,KLF2,L3MBTL1,LDB1,LMO4,MC…
Monodelphis domestica_Ear	negative	GO Biological Process	GO:0032434	regulation of proteasomal ubiquitin-dependent protein catabolic process	149	0.000731398	1	0.0512469	4.59504	1.52338	7	46	0.014	0.152174	1	12	64	BAG6
Monodelphis domestica_Ear	negative	GO Biological Process	GO:0007276	gamete generation	150	0.000735189	1	0.0511691	2.34279	7.68314	18	232	0.036	0.0775862	7	84	525	BAG6,BRD2,MCM9,NANOS3,NPM2,PATZ1,PHC2
Monodelphis domestica_Ear	negative	GO Biological Process	GO:0019953	sexual reproduction	151	0.000788416	1	0.0545104	2.21216	9.04093	20	273	0.04	0.0732601	8	92	614	BAG6,BRD2,MCM9,NANOS3,NPM2,PATZ1,PHC2,UBAP2L
Monodelphis domestica_Ear	negative	GO Biological Process	GO:0007050	cell cycle arrest	152	0.000896908	1	0.0616034	3.07552	3.57663	11	108	0.022	0.101852	3	24	135	EIF4G2,GAS2L1,IRF1
Monodelphis domestica_Ear	negative	GO Biological Process	GO:0045214	sarcomere organization	153	0.000917352	1	0.0625958	5.17646	1.15909	6	35	0.012	0.171429	2	8	26	LDB3,MYBPC3
Monodelphis domestica_Ear	negative	GO Biological Process	GO:0051246	regulation of protein metabolic process	154	0.000951419	1	0.0644988	1.54265	35.0046	54	1057	0.108	0.051088	28	332	1603	ARRDC3,BAG6,CASC3,CCDC88C,CKS1B,CNOT1,CPEB2,CSK,CSNK2A1,EIF4A2,EIF4EBP3,EIF4G2,EPHA4,HAX1,IRF1,KLF2,LDB1,NANOS3,NPTN,PRKD2,PUM2,PYCARD,SHC1,SMAD4,SPRED1,TNRC6A,TRAF4,UPF1
Monodelphis domestica_Ear	negative	GO Biological Process	GO:0009987	cellular process	155	0.000994991	1	0.0670175	1.16587	205.855	240	6216	0.48	0.03861	168	2082	13509	ABCC5,AGER,AP3M1,AP4M1,ARID4A,ASF1A,ASXL3,ATP5A1,ATXN1L,AZIN1,BAG6,BIN3,BNC2,BRD2,BZW1,CASC3,CCDC88C,CDC14A,CHD3,CKS1B,CLK1,CNOT1,COPS6,CRNKL1,CSDE1,CSK,CSNK1A1,CSNK2A1,CYB561,DACH1,DDHD2,DDX6,DHX15,DIAPH1,EIF4A2,EIF4G2,ENOPH1,EPHA4,ERAL1,ERI3,EWSR1,FAM5C,FAXDC2,FKRP,FLOT2,FOSL2,FUS,G6PC3,GAS2L1,GIGYF1,GNB2,GOLGA2,GPR3,HAX1,HDAC5,HHIP,HIPK1,HMX3,HNRNPC,HNRNPDL,HNRNPH1,HNRNPK,HNRNPR,HNRNPU,HP1BP3,…
Monodelphis domestica_Ear	negative	GO Cellular Component	GO:0043232	intracellular non-membrane-bounded organelle	1	8.49337e-13	1.07441e-09	1.07441e-09	2.07106	48.2845	100	1458	0.2	0.0685871	56	488	3327	BIN3,CBX1,CDC14A,CEP95,CHD3,CNOT1,CSK,CSNK1A1,CSNK2A1,DACH1,DDHD2,DDX6,DHX15,DIAPH1,EPHA4,GAS2L1,HAX1,HNRNPH1,HNRNPK,HP1BP3,IRF1,L3MBTL1,LDB1,LDB3,LZTS2,MRPL14,MSH6,MYBPC3,NANOS3,NFIB,NOL11,NPM2,NR1D1,PHF12,POLG2,PSTPIP2,PTBP1,PUM2,PURA,RBM39,RFC4,SMAD4,SMEK1,SMG7,SRSF5,TFAP2A,TNRC6A,TPM3,TRAF4,TRNP1,TRPC1,UBLCP1,UPF1,ZBTB18,ZNF593,ZNF687
Monodelphis domestica_Ear	negative	GO Cellular Component	GO:0005759	mitochondrial matrix	2	2.6943e-11	3.40829e-08	1.70415e-08	5.72683	3.84157	22	116	0.044	0.189655	6	38	307	ATP5A1,ERAL1,NFS1,OGDH,POLG2,SHC1
Monodelphis domestica_Ear	negative	GO Cellular Component	GO:0005856	cytoskeleton	3	6.88258e-11	8.70646e-08	2.90215e-08	2.66288	19.9033	53	601	0.106	0.0881864	25	243	1881	BIN3,CBX1,CDC14A,CEP95,CHD3,CSK,CSNK1A1,DDHD2,DIAPH1,EPHA4,GAS2L1,HAX1,HNRNPH1,HNRNPK,LDB3,LZTS2,MYBPC3,PSTPIP2,RBM39,SMAD4,SMEK1,SMG7,TFAP2A,TPM3,TRAF4
Monodelphis domestica_Ear	negative	GO Cellular Component	GO:0005829	cytosol	4	2.86931e-10	3.62967e-07	9.07418e-08	2.13048	35.2033	75	1063	0.15	0.070555	36	397	2588	AZIN1,BAG6,CASC3,CNOT1,CSK,CSNK1A1,CSNK2A1,DDHD2,DDX6,EIF4A2,EIF4G2,ENOPH1,HDAC5,HPS6,IKBKE,IRF1,KLHL14,MTMR4,MYBPC3,NFS1,PFDN2,PI4KB,PSTPIP2,PYCARD,S100A13,SAT1,SH2B3,SHC1,SMAD4,SMG7,SNX17,TCEB2,THRA,TNRC6A,TPM3,UPF1
Monodelphis domestica_Ear	negative	GO Cellular Component	GO:0016281	eukaryotic translation initiation factor 4F complex	5	6.36446e-10	8.05104e-07	1.61021e-07	10.3529	1.15909	12	35	0.024	0.342857	3	6	9	EIF4A2,EIF4EBP3,EIF4G2
Monodelphis domestica_Ear	negative	GO Cellular Component	GO:0005737	cytoplasm	6	1.79355e-09	2.26884e-06	3.7814e-07	1.49443	117.102	175	3536	0.35	0.0494909	118	1405	9455	ACOT13,AP3M1,AP4M1,ARHGEF40,ARRDC3,ATP5A1,AZIN1,BAG6,BIN3,BNC2,BRD2,BZW1,CAPN11,CASC3,CDC14A,CEP95,CHD3,CLK1,CNOT1,COPS6,COX20,CPEB2,CRNKL1,CSDE1,CSK,CSNK1A1,CSNK2A1,DACH1,DDHD2,DDX6,DIAPH1,EIF4A2,EIF4EBP3,EIF4G2,ENOPH1,EPHA4,ERAL1,EWSR1,FAM5C,FKRP,FLOT2,FUS,G6PC3,GAS2L1,GNB2,GOLGA2,HAX1,HDAC5,HHIP,HIPK1,HLA-DOA,HNRNPDL,HNRNPH1,HNRNPK,HNRNPR,HNRNPU,HPS6,IKBKE,IPO9,IRF1,KCNAB3,KLHL14,LDB3,LMAN1L,L…
Monodelphis domestica_Ear	negative	GO Cellular Component	GO:0016604	nuclear body	7	3.277e-09	4.1454e-06	5.922e-07	3.14928	10.7961	34	326	0.068	0.104294	14	82	299	CASC3,CRNKL1,CSNK1A1,HDAC5,HIPK1,IKBKE,RBM39,RNF34,SF3B1,SFPQ,SRRM2,SRSF1,SRSF3,SRSF5
Monodelphis domestica_Ear	negative	GO Cellular Component	GO:0044422	organelle part	8	4.54785e-09	5.75303e-06	7.19129e-07	1.55198	96.0061	149	2899	0.298	0.051397	103	1068	6598	AP3M1,AP4M1,ARID4A,ATP5A1,CASC3,CBX1,CDC14A,CEP95,CHD3,CKS1B,CNOT1,COPS6,COX20,CRNKL1,CSDE1,CSK,CSNK1A1,CSNK2A1,DACH1,DDHD2,DHX15,DIAPH1,EPHA4,ERAL1,FKRP,FLOT2,FUS,G6PC3,GAS2L1,GNB2,GOLGA2,HAX1,HDAC5,HIPK1,HLA-DOA,HNRNPC,HNRNPDL,HNRNPH1,HNRNPK,HNRNPR,HNRNPU,HP1BP3,HPS6,IKBKE,IRF1,KLHL14,L3MBTL1,LDB1,LDB3,LMAN1L,LZTS2,MSH6,MSL1,MTMR4,MYBPC3,NDST4,NFE2L1,NFIB,NFS1,NOL11,NPM2,NR1D1,OGDH,PAF1,PHC2,PH…
Monodelphis domestica_Ear	negative	GO Cellular Component	GO:0071818	BAT3 complex	9	4.6137e-09	5.83634e-06	6.48482e-07	21.1372	0.33117	7	10	0.014	0.7	1	1	3	BAG6
Monodelphis domestica_Ear	negative	GO Cellular Component	GO:0044445	cytosolic part	10	6.82659e-09	8.63563e-06	8.63563e-07	8.62743	1.39091	12	42	0.024	0.285714	4	17	198	BAG6,HPS6,PFDN2,PYCARD
Monodelphis domestica_Ear	negative	GO Cellular Component	GO:0044428	nuclear part	11	2.69331e-08	3.40704e-05	3.09731e-06	1.69751	61.2664	104	1850	0.208	0.0562162	62	547	2472	ARID4A,ATP5A1,CASC3,CBX1,CHD3,CKS1B,COPS6,CRNKL1,CSNK1A1,CSNK2A1,DACH1,DHX15,FUS,HAX1,HDAC5,HIPK1,HNRNPC,HNRNPDL,HNRNPH1,HNRNPK,HNRNPR,HNRNPU,IKBKE,IRF1,L3MBTL1,LDB1,MSH6,MSL1,NFIB,NOL11,NPM2,NR1D1,PAF1,PHC2,PHF12,PTBP1,PURA,RBBP5,RBM39,RBM5,RFC4,RNF34,RUNX1T1,SF3B1,SFPQ,SMAD4,SREK1,SRRM2,SRSF1,SRSF11,SRSF3,SRSF5,SRSF6,TCEB2,THRA,TRNP1,UBAP2L,UBLCP1,UPF1,ZBTB18,ZNF593,ZNF687
Monodelphis domestica_Ear	negative	GO Cellular Component	GO:0044444	cytoplasmic part	12	2.94681e-08	3.72772e-05	3.10643e-06	1.59808	77.5931	124	2343	0.248	0.0529236	75	992	7033	ACOT13,AP3M1,AP4M1,ARRDC3,ATP5A1,AZIN1,BAG6,CAPN11,CASC3,CNOT1,COX20,CSDE1,CSK,CSNK1A1,CSNK2A1,DDHD2,DDX6,EIF4A2,EIF4EBP3,EIF4G2,ENOPH1,EPHA4,ERAL1,FAM5C,FKRP,FLOT2,G6PC3,GNB2,GOLGA2,HAX1,HDAC5,HLA-DOA,HNRNPU,HPS6,IKBKE,IRF1,KLHL14,LDB3,LMAN1L,MRPL14,MTMR4,MYBPC3,NANOS3,NDST4,NFE2L1,NFS1,NPM2,OGDH,PAF1,PFDN2,PI4KB,PIGV,POLG2,PRKD2,PSTPIP2,PTP4A2,PUM2,PYCARD,S100A13,SAT1,SH2B3,SHC1,SMAD4,SMG7,SNX1…
Monodelphis domestica_Ear	negative	GO Cellular Component	GO:0070013	intracellular organelle lumen	13	4.45471e-08	5.63521e-05	4.33478e-06	1.68665	61.0677	103	1844	0.206	0.0558568	61	547	2690	ARID4A,ATP5A1,CASC3,CBX1,CHD3,CKS1B,CRNKL1,CSNK1A1,CSNK2A1,DACH1,DHX15,ERAL1,FUS,HDAC5,HIPK1,HNRNPC,HNRNPH1,HNRNPK,HNRNPR,HNRNPU,IKBKE,IRF1,L3MBTL1,LDB1,MSH6,MSL1,NFIB,NFS1,NOL11,NPM2,NR1D1,OGDH,PAF1,PHF12,POLG2,PTBP1,PURA,RBBP5,RBM39,RBM5,RFC4,RNF34,RUNX1T1,SF3B1,SFPQ,SHC1,SMAD4,SRRM2,SRSF1,SRSF11,SRSF3,SRSF5,SRSF6,TCEB2,THRA,TRNP1,UBAP2L,UBLCP1,ZBTB18,ZNF593,ZNF687
Monodelphis domestica_Ear	negative	GO Cellular Component	GO:0044446	intracellular organelle part	14	4.51845e-08	5.71583e-05	4.08274e-06	1.51559	95.0126	144	2869	0.288	0.0501917	100	1049	6486	AP3M1,AP4M1,ARID4A,ATP5A1,CASC3,CBX1,CDC14A,CEP95,CHD3,CKS1B,CNOT1,COPS6,COX20,CRNKL1,CSDE1,CSK,CSNK1A1,CSNK2A1,DACH1,DDHD2,DHX15,DIAPH1,EPHA4,ERAL1,FKRP,FLOT2,FUS,G6PC3,GAS2L1,GNB2,GOLGA2,HAX1,HDAC5,HIPK1,HLA-DOA,HNRNPC,HNRNPDL,HNRNPH1,HNRNPK,HNRNPR,HNRNPU,HP1BP3,HPS6,IKBKE,IRF1,KLHL14,L3MBTL1,LDB1,LZTS2,MSH6,MSL1,MTMR4,MYBPC3,NDST4,NFE2L1,NFIB,NFS1,NOL11,NPM2,NR1D1,OGDH,PAF1,PHC2,PHF12,PI4KB,PI…
Monodelphis domestica_Ear	negative	GO Cellular Component	GO:0032991	macromolecular complex	15	5.69839e-08	7.20846e-05	4.80564e-06	1.60501	73.5197	118	2220	0.236	0.0531532	77	753	4222	AP3M1,AP4M1,ARID4A,ATP5A1,BAG6,CASC3,CBX1,CDC14A,CEP95,CHD3,CNOT1,COPS6,CPEB2,CRNKL1,CSDE1,CSNK1A1,CSNK2A1,DACH1,DDX6,DHX15,DIAPH1,EIF4A2,EIF4EBP3,EIF4G2,FKRP,FLOT2,GAS2L1,GNB2,HAX1,HDAC5,HLA-DOA,HNRNPC,HNRNPDL,HNRNPH1,HNRNPK,HNRNPR,HNRNPU,HP1BP3,HPS6,LDB1,LMO4,LZTS2,MCM9,MRPL14,MSH6,MSI2,MSL1,MYBPC3,NANOS3,NOL11,OGDH,OLFM1,PAF1,PFDN2,PHC2,PHF12,PUM2,PURA,PYCARD,RBBP5,RBM5,RFC4,SF3B1,SHC1,SMAD4,S…
Monodelphis domestica_Ear	negative	GO Cellular Component	GO:0043233	organelle lumen	16	8.12997e-08	0.000102844	6.42776e-06	1.66677	61.7963	103	1866	0.206	0.0551983	61	556	2750	ARID4A,ATP5A1,CASC3,CBX1,CHD3,CKS1B,CRNKL1,CSNK1A1,CSNK2A1,DACH1,DHX15,ERAL1,FUS,HDAC5,HIPK1,HNRNPC,HNRNPH1,HNRNPK,HNRNPR,HNRNPU,IKBKE,IRF1,L3MBTL1,LDB1,MSH6,MSL1,NFIB,NFS1,NOL11,NPM2,NR1D1,OGDH,PAF1,PHF12,POLG2,PTBP1,PURA,RBBP5,RBM39,RBM5,RFC4,RNF34,RUNX1T1,SF3B1,SFPQ,SHC1,SMAD4,SRRM2,SRSF1,SRSF11,SRSF3,SRSF5,SRSF6,TCEB2,THRA,TRNP1,UBAP2L,UBLCP1,ZBTB18,ZNF593,ZNF687
Monodelphis domestica_Ear	negative	GO Cellular Component	GO:0031974	membrane-enclosed lumen	17	1.06301e-07	0.000134471	7.91005e-06	1.65788	62.1274	103	1876	0.206	0.0549041	61	562	2800	ARID4A,ATP5A1,CASC3,CBX1,CHD3,CKS1B,CRNKL1,CSNK1A1,CSNK2A1,DACH1,DHX15,ERAL1,FUS,HDAC5,HIPK1,HNRNPC,HNRNPH1,HNRNPK,HNRNPR,HNRNPU,IKBKE,IRF1,L3MBTL1,LDB1,MSH6,MSL1,NFIB,NFS1,NOL11,NPM2,NR1D1,OGDH,PAF1,PHF12,POLG2,PTBP1,PURA,RBBP5,RBM39,RBM5,RFC4,RNF34,RUNX1T1,SF3B1,SFPQ,SHC1,SMAD4,SRRM2,SRSF1,SRSF11,SRSF3,SRSF5,SRSF6,TCEB2,THRA,TRNP1,UBAP2L,UBLCP1,ZBTB18,ZNF593,ZNF687
Monodelphis domestica_Ear	negative	GO Cellular Component	GO:0005654	nucleoplasm	18	1.23491e-07	0.000156216	8.67864e-06	1.88072	38.2832	72	1156	0.144	0.0622837	41	352	1420	ARID4A,CASC3,CBX1,CHD3,CKS1B,CRNKL1,CSNK1A1,CSNK2A1,FUS,HDAC5,HIPK1,HNRNPC,HNRNPH1,HNRNPK,HNRNPR,HNRNPU,IKBKE,IRF1,L3MBTL1,MSL1,NR1D1,PAF1,PHF12,PTBP1,RBBP5,RBM39,RBM5,RFC4,RNF34,SF3B1,SFPQ,SMAD4,SRRM2,SRSF1,SRSF11,SRSF3,SRSF5,SRSF6,TCEB2,THRA,UBAP2L
Monodelphis domestica_Ear	negative	GO Cellular Component	GO:0005681	spliceosomal complex	19	1.39587e-07	0.000176578	9.29358e-06	3.81998	5.49742	21	166	0.042	0.126506	14	46	154	CRNKL1,DHX15,HNRNPC,HNRNPDL,HNRNPH1,HNRNPK,HNRNPR,HNRNPU,RBM5,SF3B1,SREK1,SRRM2,SRSF1,UPF1
Monodelphis domestica_Ear	negative	GO Cellular Component	GO:0044430	cytoskeletal part	20	1.71775e-07	0.000217295	1.08648e-05	2.51633	15.1013	38	456	0.076	0.0833333	18	181	1367	CBX1,CDC14A,CEP95,CHD3,CSK,CSNK1A1,DDHD2,DIAPH1,EPHA4,GAS2L1,HNRNPK,LZTS2,MYBPC3,RBM39,SMAD4,SMEK1,TFAP2A,TPM3
Monodelphis domestica_Ear	negative	GO Cellular Component	GO:0016607	nuclear speck	21	2.96268e-07	0.000374779	1.78466e-05	3.11546	8.34548	26	252	0.052	0.103175	11	58	162	CASC3,CRNKL1,CSNK1A1,HIPK1,RBM39,RNF34,SF3B1,SRRM2,SRSF1,SRSF3,SRSF5
Monodelphis domestica_Ear	negative	GO Cellular Component	GO:0044429	mitochondrial part	22	4.0308e-07	0.000509896	2.31771e-05	3.06678	8.47794	26	256	0.052	0.101562	10	106	793	ATP5A1,COX20,CSDE1,EPHA4,ERAL1,NFS1,OGDH,PI4KB,POLG2,SHC1
Monodelphis domestica_Ear	negative	GO Cellular Component	GO:0030529	ribonucleoprotein complex	23	5.14171e-07	0.000650426	2.82794e-05	2.70542	11.4585	31	346	0.062	0.0895954	24	120	630	CASC3,CNOT1,CPEB2,CRNKL1,DDX6,DHX15,HNRNPC,HNRNPDL,HNRNPH1,HNRNPK,HNRNPR,HNRNPU,MRPL14,MSI2,NANOS3,NOL11,PUM2,RBM5,SF3B1,SREK1,SRRM2,SRSF1,TNRC6A,UPF1
Monodelphis domestica_Ear	negative	GO Cellular Component	GO:0031981	nuclear lumen	24	5.78488e-07	0.000731788	3.04912e-05	1.65385	56.2326	93	1698	0.186	0.0547703	55	478	2082	ARID4A,CASC3,CBX1,CHD3,CKS1B,CRNKL1,CSNK1A1,CSNK2A1,DACH1,DHX15,FUS,HDAC5,HIPK1,HNRNPC,HNRNPH1,HNRNPK,HNRNPR,HNRNPU,IKBKE,IRF1,L3MBTL1,LDB1,MSH6,MSL1,NFIB,NOL11,NPM2,NR1D1,PAF1,PHF12,PTBP1,PURA,RBBP5,RBM39,RBM5,RFC4,RNF34,RUNX1T1,SF3B1,SFPQ,SMAD4,SRRM2,SRSF1,SRSF11,SRSF3,SRSF5,SRSF6,TCEB2,THRA,TRNP1,UBAP2L,UBLCP1,ZBTB18,ZNF593,ZNF687
Monodelphis domestica_Ear	negative	GO Cellular Component	GO:0005815	microtubule organizing center	25	8.3568e-07	0.00105714	4.22854e-05	3.03173	8.24612	25	249	0.05	0.100402	11	84	521	CDC14A,CEP95,CHD3,CSK,CSNK1A1,DDHD2,LZTS2,RBM39,SMAD4,SMEK1,TFAP2A
Monodelphis domestica_Ear	negative	GO Cellular Component	GO:0071013	catalytic step 2 spliceosome	26	1.24472e-06	0.00157457	6.05604e-05	4.74993	2.94741	14	89	0.028	0.157303	9	27	79	CRNKL1,HNRNPC,HNRNPH1,HNRNPK,HNRNPR,HNRNPU,SF3B1,SRRM2,SRSF1
Monodelphis domestica_Ear	negative	GO Cellular Component	GO:0044451	nucleoplasm part	27	1.57297e-06	0.00198981	7.36965e-05	2.16766	19.8371	43	599	0.086	0.0717863	22	167	639	ARID4A,CASC3,CHD3,CRNKL1,CSNK1A1,CSNK2A1,HDAC5,HIPK1,IKBKE,MSL1,PAF1,PHF12,RBBP5,RBM39,RNF34,SF3B1,SFPQ,SRRM2,SRSF1,SRSF3,SRSF5,UBAP2L
Monodelphis domestica_Ear	negative	GO Cellular Component	GO:0000229	cytoplasmic chromosome	28	1.80222e-06	0.00227981	8.14216e-05	13.9366	0.430521	6	13	0.012	0.461539	2	2	2	NPM2,POLG2
Monodelphis domestica_Ear	negative	GO Cellular Component	GO:0005813	centrosome	29	2.64259e-06	0.00334287	0.000115271	3.20261	6.55716	21	198	0.042	0.106061	9	67	399	CDC14A,CEP95,CHD3,CSK,CSNK1A1,DDHD2,RBM39,SMAD4,TFAP2A
Monodelphis domestica_Ear	negative	GO Cellular Component	GO:0042382	paraspeckles	30	1.52897e-05	0.0193415	0.000644717	13.7255	0.364287	5	11	0.01	0.454545	1	3	6	SFPQ
Monodelphis domestica_Ear	negative	GO Cellular Component	GO:0015630	microtubule cytoskeleton	31	1.56764e-05	0.0198306	0.000639698	2.37313	12.2202	29	369	0.058	0.0785908	14	141	932	CBX1,CDC14A,CEP95,CHD3,CSK,CSNK1A1,DDHD2,DIAPH1,GAS2L1,LZTS2,RBM39,SMAD4,SMEK1,TFAP2A
Monodelphis domestica_Ear	negative	GO Cellular Component	GO:0000262	mitochondrial chromosome	32	1.69089e-05	0.0213898	0.00066843	20.1307	0.198702	4	6	0.008	0.666667	1	1	1	POLG2
Monodelphis domestica_Ear	negative	GO Cellular Component	GO:0005694	chromosome	33	1.91488e-05	0.0242232	0.000734037	2.14373	16.3267	35	493	0.07	0.0709939	18	127	693	CBX1,CSNK1A1,CSNK2A1,HNRNPK,HP1BP3,IRF1,L3MBTL1,LDB1,MSH6,NPM2,NR1D1,PHF12,POLG2,PURA,RFC4,TRNP1,UPF1,ZBTB18
Monodelphis domestica_Ear	negative	GO Cellular Component	GO:0043234	protein complex	34	2.55701e-05	0.0323461	0.000951357	1.49003	65.7703	98	1986	0.196	0.0493454	60	654	3642	AP3M1,AP4M1,ARID4A,ATP5A1,BAG6,CASC3,CBX1,CDC14A,CEP95,CHD3,CNOT1,COPS6,CSDE1,CSNK1A1,CSNK2A1,DACH1,DIAPH1,EIF4A2,EIF4EBP3,EIF4G2,FKRP,FLOT2,GAS2L1,GNB2,HAX1,HDAC5,HLA-DOA,HNRNPK,HNRNPU,HP1BP3,HPS6,LDB1,LMO4,LZTS2,MCM9,MSH6,MSL1,MYBPC3,NOL11,OGDH,OLFM1,PAF1,PFDN2,PHC2,PHF12,PURA,PYCARD,RBBP5,RFC4,SHC1,SMAD4,SMEK1,SRSF1,STX5,TCEB2,TCF4,TPM3,TRPC1,UBAP2L,UPF1
Monodelphis domestica_Ear	negative	GO Cellular Component	GO:0044427	chromosomal part	35	5.19192e-05	0.0656778	0.00187651	2.18812	13.7104	30	414	0.06	0.0724638	16	107	590	CBX1,CSNK1A1,CSNK2A1,HNRNPK,HP1BP3,IRF1,L3MBTL1,LDB1,MSH6,NPM2,NR1D1,PHF12,PURA,RFC4,TRNP1,UPF1
Monodelphis domestica_Ear	negative	GO Cellular Component	GO:0019013	viral nucleocapsid	36	0.000123113	0.155738	0.00432605	4.19389	2.38442	10	72	0.02	0.138889	5	15	35	HNRNPC,HNRNPDL,HNRNPK,HNRNPR,HNRNPU
Monodelphis domestica_Ear	negative	GO Cellular Component	GO:0044423	virion part	36	0.000123113	0.155738	0.00432605	4.19389	2.38442	10	72	0.02	0.138889	5	15	43	HNRNPC,HNRNPDL,HNRNPK,HNRNPR,HNRNPU
Monodelphis domestica_Ear	negative	GO Cellular Component	GO:0019028	viral capsid	36	0.000123113	0.155738	0.00432605	4.19389	2.38442	10	72	0.02	0.138889	5	15	37	HNRNPC,HNRNPDL,HNRNPK,HNRNPR,HNRNPU
Monodelphis domestica_Ear	negative	GO Cellular Component	GO:0014705	C zone	39	0.000140873	0.178205	0.00456935	22.647	0.132468	3	4	0.006	0.75	1	1	1	MYBPC3
Monodelphis domestica_Ear	negative	GO Cellular Component	GO:0005663	DNA replication factor C complex	39	0.000140873	0.178205	0.00456935	22.647	0.132468	3	4	0.006	0.75	1	1	6	RFC4
Monodelphis domestica_Ear	negative	GO Cellular Component	GO:0005863	striated muscle myosin thick filament	39	0.000140873	0.178205	0.00456935	22.647	0.132468	3	4	0.006	0.75	1	1	3	MYBPC3
Monodelphis domestica_Ear	negative	GO Cellular Component	GO:0044454	nuclear chromosome part	42	0.000158062	0.199948	0.00476066	2.43891	8.61041	21	260	0.042	0.0807692	11	54	264	CBX1,CSNK2A1,HNRNPK,IRF1,LDB1,MSH6,NPM2,NR1D1,PHF12,PURA,TRNP1
Monodelphis domestica_Ear	negative	GO Cellular Component	GO:0016020	membrane	43	0.000312487	0.395296	0.00919292	1.3981	69.38	97	2095	0.194	0.0463007	68	961	7854	A3GALT2,ABCC5,AGER,AP3M1,AP4M1,ARRDC3,ATP5A1,BNC2,CNOT1,COX20,CSDE1,CSK,CSNK2A1,CYB561,DCST2,DIAPH1,ENSG00000129951,EPHA4,ERAL1,EWSR1,FAXDC2,FKRP,FLOT2,G6PC3,GNB2,GOLGA2,GPR3,HAX1,HHIP,HLA-DOA,HPS6,IGSF6,IKBKE,KCNAB3,KLHL14,LMAN1L,MFSD11,MTMR4,NDST4,NFE2L1,NPR2,NPTN,NUP210L,OGDH,OLFM1,OPCML,PI4KB,PIGV,PIK3IP1,PPAPDC1B,PRKD2,PSTPIP2,PTP4A2,RNF19B,RNF34,SHC1,SLC10A1,SNX17,SPRED1,STX5,TBC1D20,TMEM53…
Monodelphis domestica_Ear	negative	GO Cellular Component	GO:0005739	mitochondrion	44	0.000315686	0.399342	0.00907597	1.84247	19.539	36	590	0.072	0.061017	17	219	1586	ACOT13,ATP5A1,COX20,CSDE1,EPHA4,ERAL1,HAX1,MRPL14,NFS1,OGDH,PAF1,PFDN2,PI4KB,POLG2,PYCARD,SHC1,SREK1
Monodelphis domestica_Ear	negative	GO Cellular Component	GO:0005657	replication fork	45	0.000317625	0.401796	0.00892879	6.24745	0.960392	6	29	0.012	0.206897	2	6	46	PURA,RFC4
Monodelphis domestica_Ear	negative	GO Cellular Component	GO:0030017	sarcomere	46	0.000345365	0.436887	0.00949754	4.05618	2.21884	9	67	0.018	0.134328	4	32	164	LDB3,MYBPC3,TPM3,TRPC1
Monodelphis domestica_Ear	negative	GO Cellular Component	GO:0044449	contractile fiber part	47	0.000431779	0.5462	0.0116213	3.93861	2.28507	9	69	0.018	0.130435	4	34	179	LDB3,MYBPC3,TPM3,TRPC1
Monodelphis domestica_Ear	negative	GO Cellular Component	GO:0030016	myofibril	47	0.000431779	0.5462	0.0116213	3.93861	2.28507	9	69	0.018	0.130435	4	34	189	LDB3,MYBPC3,TPM3,TRPC1
Monodelphis domestica_Ear	negative	GO Cellular Component	GO:0005623	cell	49	0.000453518	0.5737	0.0117082	1.17162	214.234	251	6469	0.502	0.0388004	186	2249	14800	ABCC5,ACOT13,AGER,AP3M1,AP4M1,ARHGEF40,ARID4A,ARRDC3,ASF1A,ASXL3,ATP5A1,ATXN1L,AZIN1,BAG6,BIN3,BNC2,BRD2,BZW1,C6orf62,CAPN11,CAPN12,CASC3,CBX1,CDC14A,CEP95,CHD3,CKS1B,CLK1,CNOT1,COPS6,COX20,CPEB2,CRNKL1,CSDE1,CSK,CSNK1A1,CSNK2A1,DACH1,DDHD2,DDX6,DHX15,DIAPH1,EIF4A2,EIF4EBP3,EIF4G2,ENOPH1,EPHA4,ERAL1,EWSR1,FAM5C,FKRP,FLOT2,FOSL2,FUS,G6PC3,GAS2L1,GNB2,GOLGA2,GPR3,HAX1,HDAC5,HHIP,HIPK1,HLA-DOA,HMX3,…
Monodelphis domestica_Ear	negative	GO Cellular Component	GO:0044464	cell part	49	0.000453518	0.5737	0.0117082	1.17162	214.234	251	6469	0.502	0.0388004	186	2249	14799	ABCC5,ACOT13,AGER,AP3M1,AP4M1,ARHGEF40,ARID4A,ARRDC3,ASF1A,ASXL3,ATP5A1,ATXN1L,AZIN1,BAG6,BIN3,BNC2,BRD2,BZW1,C6orf62,CAPN11,CAPN12,CASC3,CBX1,CDC14A,CEP95,CHD3,CKS1B,CLK1,CNOT1,COPS6,COX20,CPEB2,CRNKL1,CSDE1,CSK,CSNK1A1,CSNK2A1,DACH1,DDHD2,DDX6,DHX15,DIAPH1,EIF4A2,EIF4EBP3,EIF4G2,ENOPH1,EPHA4,ERAL1,EWSR1,FAM5C,FKRP,FLOT2,FOSL2,FUS,G6PC3,GAS2L1,GNB2,GOLGA2,GPR3,HAX1,HDAC5,HHIP,HIPK1,HLA-DOA,HMX3,…
Monodelphis domestica_Ear	negative	GO Cellular Component	GO:0005622	intracellular	51	0.00045749	0.578725	0.0113476	1.18038	202.477	239	6114	0.478	0.0390906	176	2062	12748	ACOT13,AP3M1,AP4M1,ARHGEF40,ARID4A,ARRDC3,ASF1A,ASXL3,ATP5A1,ATXN1L,AZIN1,BAG6,BIN3,BNC2,BRD2,BZW1,C6orf62,CAPN11,CAPN12,CASC3,CBX1,CDC14A,CEP95,CHD3,CKS1B,CLK1,CNOT1,COPS6,COX20,CPEB2,CRNKL1,CSDE1,CSK,CSNK1A1,CSNK2A1,DACH1,DDHD2,DDX6,DHX15,DIAPH1,EIF4A2,EIF4EBP3,EIF4G2,ENOPH1,EPHA4,ERAL1,EWSR1,FAM5C,FKRP,FLOT2,FOSL2,FUS,G6PC3,GAS2L1,GNB2,GOLGA2,HAX1,HDAC5,HHIP,HIPK1,HLA-DOA,HMX3,HNRNPC,HNRNPDL,H…
Monodelphis domestica_Ear	negative	GO Cellular Component	GO:0005689	U12-type spliceosomal complex	52	0.000475942	0.602067	0.0115782	10.0653	0.397404	4	12	0.008	0.333333	2	5	24	DHX15,SF3B1
Monodelphis domestica_Ear	negative	GO Cellular Component	GO:0002102	podosome	53	0.000511613	0.64719	0.0122111	7.18952	0.695456	5	21	0.01	0.238095	2	3	18	HNRNPK,TPM3
Monodelphis domestica_Ear	negative	GO Cellular Component	GO:0005923	tight junction	53	0.000511613	0.64719	0.0122111	7.18952	0.695456	5	21	0.01	0.238095	1	9	107	TRAF4
Monodelphis domestica_Ear	negative	GO Cellular Component	GO:0043292	contractile fiber	55	0.000594107	0.751546	0.0136645	3.7745	2.38442	9	72	0.018	0.125	4	36	199	LDB3,MYBPC3,TPM3,TRPC1
Monodelphis domestica_Ear	negative	GO Cellular Component	GO:0008180	COP9 signalosome	56	0.000670093	0.847668	0.0151369	15.098	0.198702	3	6	0.006	0.5	2	3	35	ATP5A1,COPS6
Monodelphis domestica_Ear	negative	GO Cellular Component	GO:0000228	nuclear chromosome	57	0.00067416	0.852813	0.0149616	2.14294	10.2663	22	310	0.044	0.0709677	12	63	307	CBX1,CSNK2A1,HNRNPK,IRF1,LDB1,MSH6,NPM2,NR1D1,PHF12,PURA,TRNP1,ZBTB18
Monodelphis domestica_Ear	negative	GO Cellular Component	GO:0000790	nuclear chromatin	58	0.000735189	0.930014	0.0160347	2.34279	7.68314	18	232	0.036	0.0775862	10	46	158	CBX1,CSNK2A1,HNRNPK,IRF1,LDB1,MSH6,NPM2,NR1D1,PHF12,TRNP1
Monodelphis domestica_Ear	negative	GO Cellular Component	GO:0015629	actin cytoskeleton	59	0.000821037	1	0.0176036	2.78403	4.66949	13	141	0.026	0.0921986	6	53	400	GAS2L1,HAX1,HNRNPH1,HNRNPK,MYBPC3,TPM3
Monodelphis domestica_Ear	negative	Mouse Phenotype	MP:0008008	early cellular replicative senescence	1	1.03695e-07	0.000821053	0.000821053	7.72456	1.42403	11	43	0.022	0.255814	5	16	67	CKS1B,EWSR1,MCM9,PATZ1,PHC2
Monodelphis domestica_Ear	negative	Mouse Phenotype	MP:0008007	abnormal cellular replicative senescence	2	5.45922e-07	0.00432261	0.00216131	6.64312	1.65585	11	50	0.022	0.22	5	19	76	CKS1B,EWSR1,MCM9,PATZ1,PHC2
Monodelphis domestica_Ear	negative	Mouse Phenotype	MP:0010954	abnormal cellular respiration	3	8.22369e-07	0.00651152	0.00217051	7.18952	1.39091	10	42	0.02	0.238095	3	13	114	POLG2,SAT1,THRA
Monodelphis domestica_Ear	negative	Mouse Phenotype	MP:0008236	decreased susceptibility to neuronal excitotoxicity	4	1.4934e-06	0.0118247	0.00295618	11.1248	0.629222	7	19	0.014	0.368421	1	6	33	BAG6
Monodelphis domestica_Ear	negative	Mouse Phenotype	MP:0010021	heart vascular congestion	5	2.01344e-06	0.0159425	0.00318849	18.8725	0.264936	5	8	0.01	0.625	2	2	4	LDB3,SHC1
Monodelphis domestica_Ear	negative	Mouse Phenotype	MP:0010979	small ureteric bud	6	2.23219e-06	0.0176745	0.00294575	10.5686	0.662339	7	20	0.014	0.35	1	3	4	BAG6
Monodelphis domestica_Ear	negative	Mouse Phenotype	MP:0009345	abnormal trabecular bone thickness	7	2.42497e-06	0.0192009	0.00274298	7.34497	1.22533	9	37	0.018	0.243243	3	11	70	AGER,NFIX,THRA
Monodelphis domestica_Ear	negative	Mouse Phenotype	MP:0006398	increased long bone epiphyseal plate size	8	3.17764e-06	0.0251606	0.00314507	8.32993	0.960392	8	29	0.016	0.275862	2	7	25	NFIX,THRA
Monodelphis domestica_Ear	negative	Mouse Phenotype	MP:0001800	abnormal humoral immune response	9	3.82906e-06	0.0303185	0.00336872	3.66666	4.63638	17	140	0.034	0.121429	11	61	521	CLK1,DIAPH1,FUS,HAX1,HLA-DOA,IRF1,KLF2,PRKD2,PSTPIP2,PYCARD,ZBTB7B
Monodelphis domestica_Ear	negative	Mouse Phenotype	MP:0004552	fused tracheal cartilage rings	10	4.40672e-06	0.0348924	0.00348924	16.7756	0.298053	5	9	0.01	0.555556	1	1	3	TRAF4
Monodelphis domestica_Ear	negative	Mouse Phenotype	MP:0000134	abnormal compact bone thickness	11	4.52556e-06	0.0358334	0.00325758	6.0392	1.65585	10	50	0.02	0.2	4	16	91	AGER,MSTN,NFIX,THRA
Monodelphis domestica_Ear	negative	Mouse Phenotype	MP:0010955	abnormal respiratory electron transport chain	12	5.50906e-06	0.0436208	0.00363506	7.79252	1.02663	8	31	0.016	0.258064	2	6	64	POLG2,THRA
Monodelphis domestica_Ear	negative	Mouse Phenotype	MP:0001819	abnormal immune cell physiology	13	5.67715e-06	0.0449517	0.00345782	2.20801	16.7572	37	506	0.074	0.0731225	22	180	1291	CKS1B,CLK1,COPS6,CSK,DIAPH1,FOSL2,FUS,G6PC3,HAX1,HLA-DOA,HPS6,IRF1,KLF2,PRKD2,PSTPIP2,PYCARD,RNF19B,SPRED1,TCF4,THRA,TRAF4,ZBTB7B
Monodelphis domestica_Ear	negative	Mouse Phenotype	MP:0002421	abnormal cell-mediated immunity	14	6.21015e-06	0.049172	0.00351228	2.19931	16.8234	37	508	0.074	0.0728347	22	183	1302	CKS1B,CLK1,COPS6,CSK,DIAPH1,FOSL2,FUS,G6PC3,HAX1,HLA-DOA,HPS6,IRF1,KLF2,PRKD2,PSTPIP2,PYCARD,RNF19B,SPRED1,TCF4,THRA,TRAF4,ZBTB7B
Monodelphis domestica_Ear	negative	Mouse Phenotype	MP:0002420	abnormal adaptive immunity	15	6.49363e-06	0.0514165	0.00342777	2.19499	16.8565	37	509	0.074	0.0726915	22	184	1319	CKS1B,CLK1,COPS6,CSK,DIAPH1,FOSL2,FUS,G6PC3,HAX1,HLA-DOA,HPS6,IRF1,KLF2,PRKD2,PSTPIP2,PYCARD,RNF19B,SPRED1,TCF4,THRA,TRAF4,ZBTB7B
Monodelphis domestica_Ear	negative	Mouse Phenotype	MP:0008080	abnormal CD8-positive T cell differentiation	16	7.7251e-06	0.0611674	0.00382296	11.3235	0.529872	6	16	0.012	0.375	1	7	23	ZBTB7B
Monodelphis domestica_Ear	negative	Mouse Phenotype	MP:0011032	impaired branching involved in terminal bronchiole morphogenesis	17	1.1617e-05	0.091983	0.00541076	7.10494	1.12598	8	34	0.016	0.235294	2	3	9	BAG6,NFIB
Monodelphis domestica_Ear	negative	Mouse Phenotype	MP:0011031	abnormal branching involved in terminal bronchiole morphogenesis	17	1.1617e-05	0.091983	0.00541076	7.10494	1.12598	8	34	0.016	0.235294	2	3	11	BAG6,NFIB
Monodelphis domestica_Ear	negative	Mouse Phenotype	MP:0002268	abnormal terminal bronchiole morphology	17	1.1617e-05	0.091983	0.00541076	7.10494	1.12598	8	34	0.016	0.235294	2	3	14	BAG6,NFIB
Monodelphis domestica_Ear	negative	Mouse Phenotype	MP:0002176	increased brain weight	20	1.19846e-05	0.0948943	0.00474472	8.45488	0.827924	7	25	0.014	0.28	2	5	30	NFIX,PURA
Monodelphis domestica_Ear	negative	Mouse Phenotype	MP:0011294	renal glomerulus hypertrophy	21	1.59349e-05	0.126172	0.0060082	8.12969	0.861041	7	26	0.014	0.269231	1	6	33	BAG6
Monodelphis domestica_Ear	negative	Mouse Phenotype	MP:0011636	disorganized mitochondrial cristae	22	1.69089e-05	0.133885	0.00608567	20.1307	0.198702	4	6	0.008	0.666667	1	1	6	POLG2
Monodelphis domestica_Ear	negative	Mouse Phenotype	MP:0004449	absent presphenoid bone	23	2.36438e-05	0.187212	0.00813965	5.66175	1.58962	9	48	0.018	0.1875	2	3	12	LMO4,PHC2
Monodelphis domestica_Ear	negative	Mouse Phenotype	MP:0009288	increased epididymal fat pad weight	24	2.54979e-05	0.201892	0.00841217	12.5817	0.397404	5	12	0.01	0.416667	2	3	15	BRD2,THRA
Monodelphis domestica_Ear	negative	Mouse Phenotype	MP:0002052	decreased tumor incidence	25	3.82917e-05	0.303194	0.0121277	4.79302	2.08637	10	63	0.02	0.15873	6	26	176	ATP5A1,COPS6,HIPK1,PYCARD,SAT1,SMAD4
Monodelphis domestica_Ear	negative	Mouse Phenotype	MP:0012062	small tail bud	26	4.03076e-05	0.319156	0.0122752	11.6138	0.430521	5	13	0.01	0.384615	1	2	10	PHC2
Monodelphis domestica_Ear	negative	Mouse Phenotype	MP:0001950	abnormal respiratory sounds	26	4.03076e-05	0.319156	0.0122752	11.6138	0.430521	5	13	0.01	0.384615	1	3	6	TRAF4
Monodelphis domestica_Ear	negative	Mouse Phenotype	MP:0001696	failure to gastrulate	28	4.35873e-05	0.345124	0.0123259	4.31371	2.55001	11	77	0.022	0.142857	3	21	49	EIF4G2,HNRNPC,SMAD4
Monodelphis domestica_Ear	negative	Mouse Phenotype	MP:0008566	increased interferon-gamma secretion	29	4.54486e-05	0.359862	0.012409	8.62743	0.695456	6	21	0.012	0.285714	1	10	117	ZBTB7B
Monodelphis domestica_Ear	negative	Mouse Phenotype	MP:0000135	decreased compact bone thickness	30	4.98632e-05	0.394817	0.0131606	5.8919	1.3578	8	41	0.016	0.195122	2	12	67	NFIX,THRA
Monodelphis domestica_Ear	negative	Mouse Phenotype	MP:0004953	decreased spleen weight	31	5.05511e-05	0.400263	0.0129117	4.64554	2.1526	10	65	0.02	0.153846	4	16	69	CKS1B,PTP4A2,PURA,THRA
Monodelphis domestica_Ear	negative	Mouse Phenotype	MP:0000692	small spleen	32	5.39969e-05	0.427548	0.0133609	2.89111	6.22599	18	188	0.036	0.0957447	10	52	239	CKS1B,EWSR1,HAX1,HHIP,MSI2,NPR2,PTP4A2,PURA,TCF4,THRA
Monodelphis domestica_Ear	negative	Mouse Phenotype	MP:0002795	dilated cardiomyopathy	33	5.51756e-05	0.43688	0.0132388	6.81845	1.02663	7	31	0.014	0.225806	3	15	72	LDB3,MYBPC3,SRSF1
Monodelphis domestica_Ear	negative	Mouse Phenotype	MP:0002861	abnormal tail bud morphology	34	6.07535e-05	0.481046	0.0141484	8.23527	0.728573	6	22	0.012	0.272727	2	5	25	CSNK2A1,PHC2
Monodelphis domestica_Ear	negative	Mouse Phenotype	MP:0000434	megacephaly	35	6.09976e-05	0.482979	0.0137994	10.7843	0.463638	5	14	0.01	0.357143	2	6	18	CSK,NFIX
Monodelphis domestica_Ear	negative	Mouse Phenotype	MP:0004684	intervertebral disk degeneration	36	7.48249e-05	0.592463	0.0164573	15.098	0.264936	4	8	0.008	0.5	1	1	6	NFIX
Monodelphis domestica_Ear	negative	Mouse Phenotype	MP:0000304	abnormal cardiac stroke volume	36	7.48249e-05	0.592463	0.0164573	15.098	0.264936	4	8	0.008	0.5	2	4	18	KLF2,MYBPC3
Monodelphis domestica_Ear	negative	Mouse Phenotype	MP:0002224	abnormal spleen size	38	7.84631e-05	0.621271	0.0163492	2.28891	11.3591	26	343	0.052	0.0758018	16	113	638	ARID4A,BIN3,CKS1B,DIAPH1,EWSR1,HAX1,HHIP,MSI2,NPR2,PSTPIP2,PTP4A2,PURA,SH2B3,SMAD4,TCF4,THRA
Monodelphis domestica_Ear	negative	Mouse Phenotype	MP:0009399	increased skeletal muscle fiber size	39	8.9013e-05	0.704805	0.0180719	10.0653	0.496754	5	15	0.01	0.333333	2	4	33	MSTN,NR1D1
Monodelphis domestica_Ear	negative	Mouse Phenotype	MP:0001502	abnormal circadian rhythm	40	9.66263e-05	0.765087	0.0191272	4.31371	2.31819	10	70	0.02	0.142857	3	17	78	NR1D1,POU4F3,SFPQ
Monodelphis domestica_Ear	negative	Mouse Phenotype	MP:0001931	abnormal oogenesis	41	9.73773e-05	0.771034	0.0188057	4.76779	1.88767	9	57	0.018	0.157895	6	24	134	GPR3,MCM9,NANOS3,NPM2,NPR2,SMAD4
Monodelphis domestica_Ear	negative	Mouse Phenotype	MP:0006361	abnormal female germ cell morphology	42	0.000117764	0.932454	0.0222013	5.25148	1.52338	8	46	0.016	0.173913	5	22	104	GPR3,MCM9,NANOS3,NPM2,SMAD4
Monodelphis domestica_Ear	negative	Mouse Phenotype	MP:0011440	increased kidney cell proliferation	43	0.00012581	0.996165	0.0231666	6.0392	1.15909	7	35	0.014	0.2	1	9	27	BAG6
Monodelphis domestica_Ear	negative	Mouse Phenotype	MP:0004342	scapular bone foramen	44	0.000125962	0.997367	0.0226674	9.43625	0.529872	5	16	0.01	0.3125	1	3	11	PHC2
Monodelphis domestica_Ear	negative	Mouse Phenotype	MP:0002408	abnormal double-positive T cell morphology	45	0.000127344	1	0.0224069	3.03987	4.93443	15	149	0.03	0.100671	7	41	221	EWSR1,HAX1,IRF1,MSI2,SHC1,TCF4,ZBTB7B
Monodelphis domestica_Ear	negative	Mouse Phenotype	MP:0011635	abnormal mitochondrial crista morphology	46	0.000131159	1	0.0225765	13.4204	0.298053	4	9	0.008	0.444444	1	2	24	POLG2
Monodelphis domestica_Ear	negative	Mouse Phenotype	MP:0010873	decreased trabecular bone mass	46	0.000131159	1	0.0225765	13.4204	0.298053	4	9	0.008	0.444444	1	2	16	NFIX
Monodelphis domestica_Ear	negative	Mouse Phenotype	MP:0003797	abnormal compact bone morphology	48	0.000138503	1	0.0228473	4.13644	2.41754	10	73	0.02	0.136986	4	26	136	AGER,MSTN,NFIX,THRA
Monodelphis domestica_Ear	negative	Mouse Phenotype	MP:0005463	abnormal CD4-positive T cell physiology	49	0.000151769	1	0.0245247	5.87144	1.19221	7	36	0.014	0.194444	2	16	167	PRKD2,ZBTB7B
Monodelphis domestica_Ear	negative	Mouse Phenotype	MP:0004391	abnormal respiratory conducting tube morphology	50	0.000153033	1	0.0242344	2.75985	6.15976	17	186	0.034	0.0913979	5	28	92	BAG6,NFIB,NPAS3,PURA,TRAF4
Monodelphis domestica_Ear	negative	Mouse Phenotype	MP:0004951	abnormal spleen weight	51	0.000166716	1	0.0258835	3.73209	2.94741	11	89	0.022	0.123595	5	29	187	CKS1B,DIAPH1,PTP4A2,PURA,THRA
Monodelphis domestica_Ear	negative	Mouse Phenotype	MP:0000689	abnormal spleen morphology	52	0.000173755	1	0.0264575	2.07508	13.9754	29	422	0.058	0.0687204	19	143	829	ARID4A,BIN3,CKS1B,DIAPH1,EWSR1,GDF1,HAX1,HHIP,IRF1,MSI2,NPR2,PATZ1,PSTPIP2,PTP4A2,PURA,SH2B3,SMAD4,TCF4,THRA
Monodelphis domestica_Ear	negative	Mouse Phenotype	MP:0001935	decreased litter size	53	0.000181678	1	0.027142	2.54988	7.45132	19	225	0.038	0.0844444	10	69	315	ARID4A,EPHA4,FUS,GPR3,NPM2,NPR2,NR1D1,SMAD4,THRA,TRAF4
Monodelphis domestica_Ear	negative	Mouse Phenotype	MP:0000440	domed cranium	54	0.000189662	1	0.02781	4.38329	2.05325	9	62	0.018	0.145161	5	21	77	ATXN1L,FKRP,MSTN,NFIX,NPR2
Monodelphis domestica_Ear	negative	Mouse Phenotype	MP:0001933	abnormal litter size	55	0.000192401	1	0.0276988	2.5386	7.48444	19	226	0.038	0.0840708	10	70	325	ARID4A,EPHA4,FUS,GPR3,NPM2,NPR2,NR1D1,SMAD4,THRA,TRAF4
Monodelphis domestica_Ear	negative	Mouse Phenotype	MP:0002442	abnormal leukocyte physiology	56	0.000199045	1	0.0281435	1.97602	16.1942	32	489	0.064	0.0654397	21	178	1268	CKS1B,CLK1,COPS6,CSK,DIAPH1,FOSL2,FUS,G6PC3,HAX1,HLA-DOA,HPS6,IRF1,KLF2,PRKD2,PSTPIP2,PYCARD,RNF19B,SPRED1,TCF4,THRA,ZBTB7B
Monodelphis domestica_Ear	negative	Mouse Phenotype	MP:0005355	enlarged thyroid gland	57	0.000212883	1	0.0295721	12.0784	0.33117	4	10	0.008	0.4	1	1	11	THRA
Monodelphis domestica_Ear	negative	Mouse Phenotype	MP:0010968	decreased compact bone area	57	0.000212883	1	0.0295721	12.0784	0.33117	4	10	0.008	0.4	1	1	9	THRA
Monodelphis domestica_Ear	negative	Mouse Phenotype	MP:0011639	decreased mitochondrial DNA content	57	0.000212883	1	0.0295721	12.0784	0.33117	4	10	0.008	0.4	1	4	11	POLG2
Monodelphis domestica_Ear	negative	Mouse Phenotype	MP:0003502	increased activity of thyroid	57	0.000212883	1	0.0295721	12.0784	0.33117	4	10	0.008	0.4	1	1	2	THRA
Monodelphis domestica_Ear	negative	Mouse Phenotype	MP:0004437	decreased cochlear outer hair cell electromotility	57	0.000212883	1	0.0295721	12.0784	0.33117	4	10	0.008	0.4	1	1	3	THRA
Monodelphis domestica_Ear	negative	Mouse Phenotype	MP:0003498	thyroid gland hyperplasia	57	0.000212883	1	0.0295721	12.0784	0.33117	4	10	0.008	0.4	1	1	7	THRA
Monodelphis domestica_Ear	negative	Mouse Phenotype	MP:0003499	thyroid hypoplasia	57	0.000212883	1	0.0295721	12.0784	0.33117	4	10	0.008	0.4	1	1	3	THRA
Monodelphis domestica_Ear	negative	Mouse Phenotype	MP:0005330	cardiomyopathy	64	0.000216687	1	0.0268082	5.56242	1.25845	7	38	0.014	0.18421	3	20	114	LDB3,MYBPC3,SRSF1
Monodelphis domestica_Ear	negative	Mouse Phenotype	MP:0008559	abnormal interferon-gamma secretion	65	0.000217311	1	0.0264718	3.92156	2.55001	10	77	0.02	0.12987	5	32	258	IRF1,PRKD2,PYCARD,RNF19B,ZBTB7B
Monodelphis domestica_Ear	negative	Mouse Phenotype	MP:0004173	abnormal intervertebral disk morphology	66	0.000242844	1	0.029134	4.24631	2.11949	9	64	0.018	0.140625	2	13	41	NFIX,TRAF4
Monodelphis domestica_Ear	negative	Mouse Phenotype	MP:0006319	abnormal epididymal fat pad morphology	67	0.000256643	1	0.0303298	5.41979	1.29156	7	39	0.014	0.179487	4	18	83	ACOT13,BRD2,MSTN,THRA
Monodelphis domestica_Ear	negative	Mouse Phenotype	MP:0008555	abnormal interferon secretion	68	0.000269051	1	0.0313286	3.82228	2.61624	10	79	0.02	0.126582	5	34	303	IRF1,PRKD2,PYCARD,RNF19B,ZBTB7B
Monodelphis domestica_Ear	negative	Mouse Phenotype	MP:0002080	prenatal lethality	69	0.0002743	1	0.031477	1.43025	62.2268	89	1879	0.178	0.0473656	45	460	2041	ARID4A,ARRDC3,ASF1A,ATP5A1,BAG6,BRD2,CBX1,COPS6,CSK,CSNK2A1,EIF4G2,FKRP,GDF1,HDAC5,HHIP,HIPK1,HLA-DOA,HNRNPC,HNRNPU,IPO9,KLF2,LDB1,LMO4,MCM9,MSI2,NFE2L1,NPR2,PATZ1,PFDN2,PHC2,POLG2,RBM39,SF3B1,SHC1,SMAD4,SRSF1,SRSF3,TFAP2A,THRA,TNRC6A,TPM3,TRAF4,UNC5B,UPF1,VEZF1
Monodelphis domestica_Ear	negative	Mouse Phenotype	MP:0009398	abnormal skeletal muscle fiber size	70	0.000307839	1	0.034821	4.11764	2.18572	9	66	0.018	0.136364	4	21	124	FKRP,LDB3,MSTN,NR1D1
Monodelphis domestica_Ear	negative	Mouse Phenotype	MP:0010379	decreased respiratory quotient	71	0.000308814	1	0.0344393	7.94632	0.629222	5	19	0.01	0.263158	2	6	36	ACOT13,NR1D1
Monodelphis domestica_Ear	negative	Mouse Phenotype	MP:0004129	abnormal respiratory quotient	72	0.000317625	1	0.0349299	6.24745	0.960392	6	29	0.012	0.206897	3	12	92	ACOT13,BRD2,NR1D1
Monodelphis domestica_Ear	negative	Mouse Phenotype	MP:0011638	abnormal mitochondrial chromosome morphology	73	0.000325794	1	0.0353375	10.9804	0.364287	4	11	0.008	0.363636	1	5	17	POLG2
Monodelphis domestica_Ear	negative	Mouse Phenotype	MP:0009403	increased variability of skeletal muscle fiber size	73	0.000325794	1	0.0353375	10.9804	0.364287	4	11	0.008	0.363636	2	6	44	FKRP,LDB3
Monodelphis domestica_Ear	negative	Mouse Phenotype	MP:0004039	abnormal cardiac cell glucose uptake	73	0.000325794	1	0.0353375	10.9804	0.364287	4	11	0.008	0.363636	1	2	14	THRA
Monodelphis domestica_Ear	negative	Mouse Phenotype	MP:0006027	impaired lung alveolus development	76	0.000326576	1	0.0340241	4.55789	1.7552	8	53	0.016	0.150943	2	14	42	BAG6,NPAS3
Monodelphis domestica_Ear	negative	Mouse Phenotype	MP:0004058	abnormal ventricle papillary muscle morphology	77	0.000343501	1	0.0353226	18.1176	0.165585	3	5	0.006	0.6	1	2	4	MYBPC3
Monodelphis domestica_Ear	negative	Mouse Phenotype	MP:0004090	abnormal sarcomere morphology	78	0.000386041	1	0.0391881	6.0392	0.993509	6	30	0.012	0.2	2	9	54	LDB3,MYBPC3
Monodelphis domestica_Ear	negative	Mouse Phenotype	MP:0001683	absent mesoderm	79	0.000391629	1	0.0392521	3.38935	3.24546	11	98	0.022	0.112245	4	24	63	EIF4G2,GDF1,NFE2L1,SMAD4
Monodelphis domestica_Ear	negative	Mouse Phenotype	MP:0010703	split cervical axis	80	0.000400621	1	0.0396515	7.549	0.662339	5	20	0.01	0.25	1	2	4	PHC2
Monodelphis domestica_Ear	negative	Mouse Phenotype	MP:0010702	split cervical atlas	80	0.000400621	1	0.0396515	7.549	0.662339	5	20	0.01	0.25	1	2	4	PHC2
Monodelphis domestica_Ear	negative	Mouse Phenotype	MP:0004549	small trachea	80	0.000400621	1	0.0396515	7.549	0.662339	5	20	0.01	0.25	1	3	8	TRAF4
Monodelphis domestica_Ear	negative	Mouse Phenotype	MP:0008084	absent single-positive T cells	83	0.000413186	1	0.0394169	5.03267	1.39091	7	42	0.014	0.166667	2	7	34	CSK,ZBTB7B
Monodelphis domestica_Ear	negative	Mouse Phenotype	MP:0008076	abnormal CD4-positive T cell differentiation	83	0.000413186	1	0.0394169	5.03267	1.39091	7	42	0.014	0.166667	2	15	79	CSK,ZBTB7B
Monodelphis domestica_Ear	negative	Mouse Phenotype	MP:0010995	abnormal lung alveolus development	85	0.000423412	1	0.0394421	4.39215	1.82143	8	55	0.016	0.145454	2	15	45	BAG6,NPAS3
Monodelphis domestica_Ear	negative	Mouse Phenotype	MP:0003662	abnormal long bone epiphyseal plate proliferative zone	86	0.000431779	1	0.0397538	3.93861	2.28507	9	69	0.018	0.130435	3	16	68	NFIX,NPR2,THRA
Monodelphis domestica_Ear	negative	Mouse Phenotype	MP:0001923	reduced female fertility	87	0.000453187	1	0.0412453	2.25664	9.30587	21	281	0.042	0.0747331	9	63	265	FUS,GPR3,HMX3,NPM2,NR1D1,SAT1,THRA,UBAP2L,ZBTB7B
Monodelphis domestica_Ear	negative	Mouse Phenotype	MP:0008082	increased single-positive T cell number	88	0.000461084	1	0.0414871	3.12372	3.84157	12	116	0.024	0.103448	7	38	237	DIAPH1,HLA-DOA,HP1BP3,IRF1,KLF2,PATZ1,ZBTB7B
Monodelphis domestica_Ear	negative	Mouse Phenotype	MP:0010579	increased heart left ventricle size	89	0.000465449	1	0.0414093	5.84439	1.02663	6	31	0.012	0.193548	2	15	94	LDB3,MYBPC3
Monodelphis domestica_Ear	negative	Mouse Phenotype	MP:0010743	delayed suture closure	90	0.000475942	1	0.0418723	10.0653	0.397404	4	12	0.008	0.333333	1	2	10	THRA
Monodelphis domestica_Ear	negative	Mouse Phenotype	MP:0008033	impaired lipolysis	90	0.000475942	1	0.0418723	10.0653	0.397404	4	12	0.008	0.333333	1	2	16	THRA
Monodelphis domestica_Ear	negative	Mouse Phenotype	MP:0005341	decreased susceptibility to atherosclerosis	90	0.000475942	1	0.0418723	10.0653	0.397404	4	12	0.008	0.333333	2	3	45	HPS6,SHC1
Monodelphis domestica_Ear	negative	Mouse Phenotype	MP:0001384	abnormal pup retrieval	90	0.000475942	1	0.0418723	10.0653	0.397404	4	12	0.008	0.333333	1	3	19	THRA
Monodelphis domestica_Ear	negative	Mouse Phenotype	MP:0002710	increased glucagon secretion	90	0.000475942	1	0.0418723	10.0653	0.397404	4	12	0.008	0.333333	1	3	6	THRA
Monodelphis domestica_Ear	negative	Mouse Phenotype	MP:0001625	cardiac hypertrophy	95	0.000479907	1	0.039999	4.31371	1.85455	8	56	0.016	0.142857	4	28	171	HDAC5,LDB3,MYBPC3,SRSF1
Monodelphis domestica_Ear	negative	Mouse Phenotype	MP:0001930	abnormal meiosis	96	0.000489731	1	0.0403926	3.55247	2.81494	10	85	0.02	0.117647	7	24	168	EWSR1,FUS,GPR3,MCM9,NANOS3,NPR2,SMAD4
Monodelphis domestica_Ear	negative	Mouse Phenotype	MP:0002972	abnormal cardiac muscle contractility	97	0.000506258	1	0.0413253	2.92946	4.43767	13	134	0.026	0.0970149	5	47	237	LDB3,MYBPC3,SHC1,SRSF1,THRA
Monodelphis domestica_Ear	negative	Mouse Phenotype	MP:0008411	decreased cellular sensitivity to ultraviolet irradiation	98	0.000511613	1	0.0413362	7.18952	0.695456	5	21	0.01	0.238095	2	6	14	HIPK1,SHC1
Monodelphis domestica_Ear	negative	Mouse Phenotype	MP:0000069	kyphoscoliosis	98	0.000511613	1	0.0413362	7.18952	0.695456	5	21	0.01	0.238095	1	6	25	TRAF4
Monodelphis domestica_Ear	negative	Mouse Phenotype	MP:0002452	abnormal professional antigen presenting cell physiology	100	0.000542202	1	0.0429316	2.17807	10.1007	22	305	0.044	0.0721312	13	112	872	CKS1B,CLK1,FOSL2,FUS,HAX1,HLA-DOA,IRF1,KLF2,PRKD2,PSTPIP2,PYCARD,THRA,TRAF4
Monodelphis domestica_Ear	negative	Mouse Phenotype	MP:0008079	decreased CD8-positive T cell number	101	0.000583452	1	0.0457404	2.88638	4.50391	13	136	0.026	0.0955882	7	40	209	CSK,DIAPH1,HAX1,IRF1,MSI2,PATZ1,ZBTB7B
Monodelphis domestica_Ear	negative	Mouse Phenotype	MP:0003009	abnormal cytokine secretion	102	0.00060587	1	0.0470321	2.63337	5.69612	15	172	0.03	0.0872093	9	74	608	AGER,IRF1,KLF2,PRKD2,PSTPIP2,PYCARD,RNF19B,SPRED1,ZBTB7B
Monodelphis domestica_Ear	negative	Mouse Phenotype	MP:0003141	cardiac fibrosis	103	0.000638019	1	0.0490469	4.69716	1.49026	7	45	0.014	0.155556	3	26	159	LDB3,MYBPC3,SRSF1
Monodelphis domestica_Ear	negative	Mouse Phenotype	MP:0001125	abnormal oocyte morphology	103	0.000638019	1	0.0490469	4.69716	1.49026	7	45	0.014	0.155556	4	21	102	GPR3,MCM9,NPM2,SMAD4
Monodelphis domestica_Ear	negative	Mouse Phenotype	MP:0009347	increased trabecular bone thickness	105	0.000644219	1	0.0485802	6.86273	0.728573	5	22	0.01	0.227273	2	5	36	AGER,THRA
Monodelphis domestica_Ear	negative	Mouse Phenotype	MP:0011024	abnormal branching involved in lung morphogenesis	106	0.000658176	1	0.0491645	3.7228	2.41754	9	73	0.018	0.123288	3	10	33	BAG6,NFIB,NPAS3
Monodelphis domestica_Ear	negative	Mouse Phenotype	MP:0005474	increased triiodothyronine level	107	0.000669558	1	0.0495473	9.29108	0.430521	4	13	0.008	0.307692	1	2	13	THRA
Monodelphis domestica_Ear	negative	Mouse Phenotype	MP:0010871	abnormal trabecular bone mass	107	0.000669558	1	0.0495473	9.29108	0.430521	4	13	0.008	0.307692	1	4	33	NFIX
Monodelphis domestica_Ear	negative	Mouse Phenotype	MP:0011014	decreased core body temperature	107	0.000669558	1	0.0495473	9.29108	0.430521	4	13	0.008	0.307692	1	4	17	THRA
Monodelphis domestica_Ear	negative	Mouse Phenotype	MP:0005480	increased circulating triiodothyronine level	107	0.000669558	1	0.0495473	9.29108	0.430521	4	13	0.008	0.307692	1	2	12	THRA
Monodelphis domestica_Ear	negative	Mouse Phenotype	MP:0005422	osteosclerosis	107	0.000669558	1	0.0495473	9.29108	0.430521	4	13	0.008	0.307692	1	3	11	THRA
Monodelphis domestica_Ear	negative	Mouse Phenotype	MP:0004434	abnormal cochlear outer hair cell physiology	107	0.000669558	1	0.0495473	9.29108	0.430521	4	13	0.008	0.307692	1	3	20	THRA
Monodelphis domestica_Ear	negative	Mouse Phenotype	MP:0004891	abnormal adiponectin level	107	0.000669558	1	0.0495473	9.29108	0.430521	4	13	0.008	0.307692	3	9	61	BRD2,IKBKE,MSTN
Monodelphis domestica_Ear	negative	Mouse Phenotype	MP:0008805	decreased circulating amylase level	114	0.000670093	1	0.0465421	15.098	0.198702	3	6	0.006	0.5	1	3	42	MYBPC3
Monodelphis domestica_Ear	negative	Mouse Phenotype	MP:0004094	abnormal M lines	114	0.000670093	1	0.0465421	15.098	0.198702	3	6	0.006	0.5	1	2	2	MYBPC3
Monodelphis domestica_Ear	negative	Mouse Phenotype	MP:0002833	increased heart weight	116	0.000731398	1	0.0499242	4.59504	1.52338	7	46	0.014	0.152174	3	17	155	LDB3,MSTN,MYBPC3
Monodelphis domestica_Ear	negative	Mouse Phenotype	MP:0005168	abnormal female meiosis	117	0.000800971	1	0.0542059	6.56435	0.76169	5	23	0.01	0.217391	3	8	55	GPR3,NANOS3,NPR2
Monodelphis domestica_Ear	negative	Mouse Phenotype	MP:0003984	embryonic growth retardation	118	0.000836169	1	0.0561084	1.99709	12.5182	25	378	0.05	0.0661376	12	118	497	BRD2,COPS6,CSK,EIF4G2,HIPK1,HLA-DOA,HNRNPU,KLF2,LDB1,NFE2L1,PHC2,SMAD4
Monodelphis domestica_Ear	negative	Mouse Phenotype	MP:0005140	decreased cardiac muscle contractility	119	0.000841412	1	0.0559857	2.92219	4.1065	12	124	0.024	0.0967742	4	40	200	LDB3,MYBPC3,SHC1,THRA
Monodelphis domestica_Ear	negative	Mouse Phenotype	MP:0010966	abnormal compact bone area	120	0.000912981	1	0.0602416	8.62743	0.463638	4	14	0.008	0.285714	1	2	16	THRA
Monodelphis domestica_Ear	negative	Mouse Phenotype	MP:0008032	abnormal lipolysis	120	0.000912981	1	0.0602416	8.62743	0.463638	4	14	0.008	0.285714	1	4	29	THRA
Monodelphis domestica_Ear	negative	Mouse Phenotype	MP:0005477	increased circulating thyroxine level	120	0.000912981	1	0.0602416	8.62743	0.463638	4	14	0.008	0.285714	1	3	8	THRA
Monodelphis domestica_Ear	negative	Mouse Phenotype	MP:0000478	delayed intestine development	120	0.000912981	1	0.0602416	8.62743	0.463638	4	14	0.008	0.285714	1	2	9	THRA
Monodelphis domestica_Ear	negative	Mouse Phenotype	MP:0003350	increased circulating levels of thyroid hormone	120	0.000912981	1	0.0602416	8.62743	0.463638	4	14	0.008	0.285714	1	3	13	THRA
Monodelphis domestica_Ear	negative	Mouse Phenotype	MP:0010578	abnormal heart left ventricle size	125	0.000917352	1	0.0581088	5.17646	1.15909	6	35	0.012	0.171429	2	16	102	LDB3,MYBPC3
Monodelphis domestica_Ear	negative	Mouse Phenotype	MP:0001541	abnormal osteoclast physiology	126	0.000984493	1	0.0618668	6.29083	0.794807	5	24	0.01	0.208333	2	8	72	FOSL2,THRA
Monodelphis domestica_Ear	negative	Human Phenotype	HP:0003819	Death in childhood	1	6.04872e-08	0.000371754	0.000371754	16.2594	0.430521	7	13	0.014	0.538462	3	4	23	FKRP,NFIX,OGDH
Monodelphis domestica_Ear	negative	Human Phenotype	HP:0003323	Progressive muscle weakness	2	6.10661e-07	0.00375312	0.00187656	12.4337	0.562989	7	17	0.014	0.411765	2	3	11	LDB3,POLG2
Monodelphis domestica_Ear	negative	Human Phenotype	HP:0011007	Age of onset	3	1.70142e-05	0.104569	0.0348563	3.03558	6.25911	19	189	0.038	0.100529	9	87	585	AP4M1,ATP5A1,CCDC88C,DIAPH1,FKRP,HAX1,LDB3,POLG2,TPM3
Monodelphis domestica_Ear	negative	Human Phenotype	HP:0000982	Palmoplantar keratoderma	4	1.82654e-05	0.112259	0.0280647	6.71022	1.19221	8	36	0.016	0.222222	3	15	113	LDB3,MYBPC3,SAT1
Monodelphis domestica_Ear	negative	Human Phenotype	HP:0010876	Abnormality of circulating protein level	5	2.36438e-05	0.145315	0.029063	5.66175	1.58962	9	48	0.018	0.1875	4	23	139	FKRP,LDB3,POLG2,SMAD4
Monodelphis domestica_Ear	negative	Human Phenotype	HP:0003577	Congenital onset	6	2.81246e-05	0.172853	0.0288089	5.5462	1.62273	9	49	0.018	0.183673	5	21	126	AP4M1,ATP5A1,CCDC88C,FKRP,TPM3
Monodelphis domestica_Ear	negative	Human Phenotype	HP:0003674	Onset	7	4.02369e-05	0.247296	0.035328	2.85435	6.65651	19	201	0.038	0.0945274	9	90	599	AP4M1,ATP5A1,CCDC88C,DIAPH1,FKRP,HAX1,LDB3,POLG2,TPM3
Monodelphis domestica_Ear	negative	Human Phenotype	HP:0000004	Onset and clinical course	8	5.16183e-05	0.317246	0.0396558	2.30308	11.7234	27	354	0.054	0.0762712	13	139	915	AP4M1,ATP5A1,CCDC88C,DDHD2,DIAPH1,FKRP,G6PC3,HAX1,LDB3,NFIX,OGDH,POLG2,TPM3
Monodelphis domestica_Ear	negative	Human Phenotype	HP:0011354	Generalized abnormality of skin	9	5.47213e-05	0.336317	0.0373686	2.21692	13.0812	29	395	0.058	0.0734177	14	119	864	HPS6,LDB3,MSH6,MYBPC3,NFIX,NPR2,SAT1,SH2B3,SMAD4,SPRED1,TCF4,TFAP2A,THRA,ZNF513
Monodelphis domestica_Ear	negative	Human Phenotype	HP:0007227	Macrogyria	10	7.48249e-05	0.459873	0.0459874	15.098	0.264936	4	8	0.008	0.5	1	1	3	NFIX
Monodelphis domestica_Ear	negative	Human Phenotype	HP:0006642	Large sternal ossification centers	10	7.48249e-05	0.459873	0.0459874	15.098	0.264936	4	8	0.008	0.5	1	1	1	NFIX
Monodelphis domestica_Ear	negative	Human Phenotype	HP:0006048	Distal widening of metacarpals	10	7.48249e-05	0.459873	0.0459874	15.098	0.264936	4	8	0.008	0.5	1	1	1	NFIX
Monodelphis domestica_Ear	negative	Human Phenotype	HP:0010759	Premaxillary Prominence	10	7.48249e-05	0.459873	0.0459874	15.098	0.264936	4	8	0.008	0.5	1	1	3	NFIX
Monodelphis domestica_Ear	negative	Human Phenotype	HP:0009769	Bullet-shaped phalanges of the hand	10	7.48249e-05	0.459873	0.0459874	15.098	0.264936	4	8	0.008	0.5	1	1	2	NFIX
Monodelphis domestica_Ear	negative	Human Phenotype	HP:0009845	Bullet-shaped middle phalanges of the hand	10	7.48249e-05	0.459873	0.0459874	15.098	0.264936	4	8	0.008	0.5	1	1	1	NFIX
Monodelphis domestica_Ear	negative	Human Phenotype	HP:0002100	Recurrent aspiration pneumonia	10	7.48249e-05	0.459873	0.0459874	15.098	0.264936	4	8	0.008	0.5	1	1	3	NFIX
Monodelphis domestica_Ear	negative	Human Phenotype	HP:0002870	Obstructive sleep apnea	10	7.48249e-05	0.459873	0.0459874	15.098	0.264936	4	8	0.008	0.5	1	1	7	NFIX
Monodelphis domestica_Ear	negative	Human Phenotype	HP:0003311	Hypoplasia of the odontoid process	10	7.48249e-05	0.459873	0.0459874	15.098	0.264936	4	8	0.008	0.5	1	1	18	NFIX
Monodelphis domestica_Ear	negative	Human Phenotype	HP:0003413	Atlantoaxial abnormality	10	7.48249e-05	0.459873	0.0459874	15.098	0.264936	4	8	0.008	0.5	1	1	6	NFIX
Monodelphis domestica_Ear	negative	Human Phenotype	HP:0003414	Atlantoaxial dislocation	10	7.48249e-05	0.459873	0.0459874	15.098	0.264936	4	8	0.008	0.5	1	1	3	NFIX
Monodelphis domestica_Ear	negative	Human Phenotype	HP:0001892	Abnormal bleeding	21	7.51324e-05	0.461763	0.0219887	4.44059	2.25195	10	68	0.02	0.147059	5	27	206	HPS6,MSH6,NFIX,SH2B3,SMAD4
Monodelphis domestica_Ear	negative	Human Phenotype	HP:0002151	Increased serum lactate	22	7.99107e-05	0.491131	0.0223242	7.87722	0.76169	6	23	0.012	0.26087	2	8	64	OGDH,POLG2
Monodelphis domestica_Ear	negative	Human Phenotype	HP:0003236	Elevated serum creatine phosphokinase	23	8.47699e-05	0.520996	0.022652	5.49018	1.45715	8	44	0.016	0.181818	3	20	106	FKRP,LDB3,POLG2
Monodelphis domestica_Ear	negative	Human Phenotype	HP:0000962	Hyperkeratosis	23	8.47699e-05	0.520996	0.022652	5.49018	1.45715	8	44	0.016	0.181818	3	20	179	LDB3,MYBPC3,SAT1
Monodelphis domestica_Ear	negative	Human Phenotype	HP:0009792	Teratoma	25	0.000131159	0.806106	0.0322442	13.4204	0.298053	4	9	0.008	0.444444	1	2	7	NFIX
Monodelphis domestica_Ear	negative	Human Phenotype	HP:0009793	Presacral teratoma	25	0.000131159	0.806106	0.0322442	13.4204	0.298053	4	9	0.008	0.444444	1	2	4	NFIX
Monodelphis domestica_Ear	negative	Human Phenotype	HP:0003778	Short mandibular rami	25	0.000131159	0.806106	0.0322442	13.4204	0.298053	4	9	0.008	0.444444	1	2	4	NFIX
Monodelphis domestica_Ear	negative	Human Phenotype	HP:0003310	Abnormality of the odontoid process	25	0.000131159	0.806106	0.0322442	13.4204	0.298053	4	9	0.008	0.444444	1	2	21	NFIX
Monodelphis domestica_Ear	negative	Human Phenotype	HP:0011121	Abnormality of skin morphology	29	0.000139387	0.856672	0.0295404	2.34631	9.80262	23	296	0.046	0.0777027	11	83	567	HPS6,LDB3,MSH6,MYBPC3,NFIX,NPR2,SAT1,SMAD4,SPRED1,TCF4,THRA
Monodelphis domestica_Ear	negative	Human Phenotype	HP:0001874	Abnormality of neutrophils	30	0.000166947	1	0.0342019	4.45515	2.02013	9	61	0.018	0.147541	4	23	123	G6PC3,HAX1,LDB3,MYBPC3
Monodelphis domestica_Ear	negative	Human Phenotype	HP:0003326	Myalgia	31	0.00017361	1	0.0344197	8.88118	0.562989	5	17	0.01	0.294118	2	11	53	FKRP,POLG2
Monodelphis domestica_Ear	negative	Human Phenotype	HP:0002793	Abnormal pattern of respiration	32	0.000194749	1	0.037404	3.97316	2.51689	10	76	0.02	0.131579	5	26	147	ATP5A1,FKRP,NFIX,SH2B3,TCF4
Monodelphis domestica_Ear	negative	Human Phenotype	HP:0011863	Abnormal sternal ossification	33	0.000212883	1	0.0396479	12.0784	0.33117	4	10	0.008	0.4	1	2	7	NFIX
Monodelphis domestica_Ear	negative	Human Phenotype	HP:0001548	Overgrowth	33	0.000212883	1	0.0396479	12.0784	0.33117	4	10	0.008	0.4	1	3	21	NFIX
Monodelphis domestica_Ear	negative	Human Phenotype	HP:0006288	Advanced eruption of teeth	33	0.000212883	1	0.0396479	12.0784	0.33117	4	10	0.008	0.4	1	3	19	NFIX
Monodelphis domestica_Ear	negative	Human Phenotype	HP:0002329	Drowsiness	33	0.000212883	1	0.0396479	12.0784	0.33117	4	10	0.008	0.4	1	1	5	THRA
Monodelphis domestica_Ear	negative	Human Phenotype	HP:0001911	Abnormality of granulocytes	37	0.00021489	1	0.035695	4.31371	2.08637	9	63	0.018	0.142857	4	25	136	G6PC3,HAX1,LDB3,MYBPC3
Monodelphis domestica_Ear	negative	Human Phenotype	HP:0000958	Dry skin	38	0.000259086	1	0.0419037	6.47057	0.927275	6	28	0.012	0.214286	2	7	87	SAT1,THRA
Monodelphis domestica_Ear	negative	Human Phenotype	HP:0010974	Abnormality of myeloid leukocytes	39	0.000307839	1	0.0485123	4.11764	2.18572	9	66	0.018	0.136364	4	26	148	G6PC3,HAX1,LDB3,MYBPC3
Monodelphis domestica_Ear	negative	Human Phenotype	HP:0002092	Pulmonary hypertension	40	0.000308814	1	0.0474493	7.94632	0.629222	5	19	0.01	0.263158	2	7	55	NFIX,SMAD4
Monodelphis domestica_Ear	negative	Human Phenotype	HP:0010535	Sleep apnea	41	0.000325794	1	0.0488373	10.9804	0.364287	4	11	0.008	0.363636	1	3	14	NFIX
Monodelphis domestica_Ear	negative	Human Phenotype	HP:0009073	Progressive proximal muscle weakness	42	0.000343501	1	0.0502657	18.1176	0.165585	3	5	0.006	0.6	1	1	1	LDB3
Monodelphis domestica_Ear	negative	Human Phenotype	HP:0003736	Autophagic vacuoles	42	0.000343501	1	0.0502657	18.1176	0.165585	3	5	0.006	0.6	1	1	2	LDB3
Monodelphis domestica_Ear	negative	Human Phenotype	HP:0001871	Abnormality of blood and blood-forming tissues	44	0.000395463	1	0.055239	2.22924	9.86886	22	298	0.044	0.0738255	11	106	697	EWSR1,G6PC3,HAX1,HPS6,LDB3,MSH6,MYBPC3,NFIX,SF3B1,SH2B3,SMAD4
Monodelphis domestica_Ear	negative	Human Phenotype	HP:0002104	Apnea	45	0.000431779	1	0.0589714	3.93861	2.28507	9	69	0.018	0.130435	4	20	107	ATP5A1,NFIX,SH2B3,TCF4
Monodelphis domestica_Ear	negative	Human Phenotype	HP:0000833	Glucose intolerance	46	0.000475942	1	0.06359	10.0653	0.397404	4	12	0.008	0.333333	1	4	8	POLG2
Monodelphis domestica_Ear	negative	Human Phenotype	HP:0003581	Adult onset	47	0.00055435	1	0.0724901	4.80391	1.45715	7	44	0.014	0.159091	2	16	99	LDB3,POLG2
Monodelphis domestica_Ear	negative	Human Phenotype	HP:0000421	Epistaxis	48	0.000644219	1	0.0824868	6.86273	0.728573	5	22	0.01	0.227273	3	7	39	HPS6,SH2B3,SMAD4
Monodelphis domestica_Ear	negative	Human Phenotype	HP:0003458	EMG: myopathic abnormalities	48	0.000644219	1	0.0824868	6.86273	0.728573	5	22	0.01	0.227273	3	10	24	FKRP,LDB3,TPM3
Monodelphis domestica_Ear	negative	Human Phenotype	HP:0100704	Cortical visual impairment	50	0.000669558	1	0.082302	9.29108	0.430521	4	13	0.008	0.307692	1	3	11	POLG2
Monodelphis domestica_Ear	negative	Human Phenotype	HP:0009141	Depletion of mitochondrial DNA in muscle tissue	50	0.000669558	1	0.082302	9.29108	0.430521	4	13	0.008	0.307692	1	3	7	POLG2
Monodelphis domestica_Ear	negative	Human Phenotype	HP:0003689	Multiple mitochondrial DNA deletions	50	0.000669558	1	0.082302	9.29108	0.430521	4	13	0.008	0.307692	1	3	6	POLG2
Monodelphis domestica_Ear	negative	Human Phenotype	HP:0001952	Abnormal glucose tolerance	50	0.000669558	1	0.082302	9.29108	0.430521	4	13	0.008	0.307692	1	5	12	POLG2
Monodelphis domestica_Ear	negative	Human Phenotype	HP:0009063	Progressive distal muscle weakness	54	0.000670093	1	0.0762665	15.098	0.198702	3	6	0.006	0.5	1	2	3	LDB3
Monodelphis domestica_Ear	negative	Human Phenotype	HP:0003555	Muscle fiber splitting	54	0.000670093	1	0.0762665	15.098	0.198702	3	6	0.006	0.5	1	2	7	LDB3
Monodelphis domestica_Ear	negative	Human Phenotype	HP:0003715	Myofibrillar myopathy	54	0.000670093	1	0.0762665	15.098	0.198702	3	6	0.006	0.5	1	2	5	LDB3
Monodelphis domestica_Ear	negative	Human Phenotype	HP:0010785	Gonadal neoplasm	57	0.000731398	1	0.0788626	4.59504	1.52338	7	46	0.014	0.152174	3	12	38	EWSR1,MSH6,NFIX
Monodelphis domestica_Ear	negative	Human Phenotype	HP:0001374	Congenital hip dislocation	58	0.000800971	1	0.0848753	6.56435	0.76169	5	23	0.01	0.217391	2	6	27	THRA,TPM3
Monodelphis domestica_Ear	negative	Human Phenotype	HP:0000268	Dolichocephaly	59	0.000861181	1	0.0897088	3.96013	2.02013	8	61	0.016	0.131148	4	15	95	GDF1,NFIX,NPR2,TFAP2A
Monodelphis domestica_Ear	negative	Human Phenotype	HP:0000974	Hyperextensible skin	60	0.000912981	1	0.0935197	8.62743	0.463638	4	14	0.008	0.285714	1	7	36	NFIX
Monodelphis domestica_Ear	negative	Human Phenotype	HP:0004482	Relative macrocephaly	60	0.000912981	1	0.0935197	8.62743	0.463638	4	14	0.008	0.285714	1	3	12	THRA
Monodelphis domestica_Ear	negative	Human Phenotype	HP:0000590	Progressive external ophthalmoplegia	60	0.000912981	1	0.0935197	8.62743	0.463638	4	14	0.008	0.285714	1	4	9	POLG2
Monodelphis domestica_Ear	negative	Human Phenotype	HP:0000162	Glossoptosis	60	0.000912981	1	0.0935197	8.62743	0.463638	4	14	0.008	0.285714	1	3	10	NFIX
Monodelphis domestica_Ear	negative	Human Phenotype	HP:0002027	Abdominal pain	64	0.000917352	1	0.0880945	5.17646	1.15909	6	35	0.012	0.171429	4	13	77	EWSR1,MSH6,SH2B3,SMAD4
Monodelphis domestica_Ear	negative	Human Phenotype	HP:0000826	Precocious puberty	65	0.000984493	1	0.0930876	6.29083	0.794807	5	24	0.01	0.208333	2	7	34	NFIX,SMAD4
Monodelphis domestica_Ear	negative	Disease Ontology	DOID:12365	malaria	1	1.90367e-07	0.00042547	0.00042547	11.5032	0.695456	8	21	0.016	0.380952	2	6	96	IRF1,PRRC2A
Monodelphis domestica_Ear	negative	Disease Ontology	DOID:0050243	Apicomplexa infectious disease	1	1.90367e-07	0.00042547	0.00042547	11.5032	0.695456	8	21	0.016	0.380952	2	6	104	IRF1,PRRC2A
Monodelphis domestica_Ear	negative	Disease Ontology	DOID:13378	mucocutaneous lymph node syndrome	3	2.14079e-07	0.000478466	0.000159489	14.0915	0.496754	7	15	0.014	0.466667	2	4	55	BAG6,PRRC2A
Monodelphis domestica_Ear	negative	Disease Ontology	DOID:2789	parasitic protozoa infectious disease	4	4.32605e-07	0.000966871	0.000241718	10.503	0.76169	8	23	0.016	0.347826	2	7	128	IRF1,PRRC2A
Monodelphis domestica_Ear	negative	Disease Ontology	DOID:1398	parasitic infectious disease	5	9.00036e-07	0.00201158	0.000402316	9.66272	0.827924	8	25	0.016	0.32	2	8	150	IRF1,PRRC2A
Monodelphis domestica_Ear	negative	Disease Ontology	DOID:7	disease of anatomical entity	6	1.4653e-06	0.00327495	0.000545824	1.40594	110.246	155	3329	0.31	0.0465605	90	988	5897	ABCC5,AGER,AP4M1,ATP5A1,ATXN1L,BAG6,BNC2,BRD2,CBX1,CDC14A,CKS1B,CLK1,COPS6,CSK,CSNK1A1,CSNK2A1,DDX6,DIAPH1,EIF4A2,EIF4G2,EPHA4,EWSR1,FAM5C,FKRP,FLOT2,FOSL2,FUS,G6PC3,GNB2,GPR3,HAX1,HDAC5,HHIP,HLA-DOA,HMX3,HNRNPC,HNRNPH1,HNRNPK,HNRNPU,IKBKE,IRF1,KLF2,KLHL14,L3MBTL1,LDB3,MSH6,MSI2,MSTN,MYBPC3,NANOS3,NFE2L1,NFIX,NFS1,NPR2,NR1D1,PAF1,PDZD7,PIK3IP1,POLG2,PPAPDC1B,PRKD2,PRRC2A,PTBP1,PTP4A2,PUM2,PURA,PY…
Monodelphis domestica_Ear	negative	Disease Ontology	DOID:9810	polyarteritis nodosa	7	1.4934e-06	0.00333774	0.00047682	11.1248	0.629222	7	19	0.014	0.368421	2	7	77	BAG6,PRRC2A
Monodelphis domestica_Ear	negative	Disease Ontology	DOID:341	peripheral vascular disease	8	1.63069e-06	0.0036446	0.000455575	6.71022	1.49026	10	45	0.02	0.222222	5	21	219	AGER,BAG6,PRRC2A,SMAD4,UPF1
Monodelphis domestica_Ear	negative	Disease Ontology	DOID:9540	vascular skin disease	9	1.89007e-06	0.0042243	0.000469367	7.549	1.19221	9	36	0.018	0.25	4	16	157	BAG6,PRRC2A,SMAD4,UPF1
Monodelphis domestica_Ear	negative	Disease Ontology	DOID:1602	lymphadenitis	10	2.23219e-06	0.00498895	0.000498895	10.5686	0.662339	7	20	0.014	0.35	2	5	59	BAG6,PRRC2A
Monodelphis domestica_Ear	negative	Disease Ontology	DOID:1287	cardiovascular system disease	11	2.92347e-06	0.00653396	0.000593996	1.64995	50.3047	83	1519	0.166	0.0546412	43	405	2507	AGER,BAG6,BRD2,CKS1B,CSK,CSNK1A1,EIF4G2,EWSR1,FAM5C,FKRP,FOSL2,FUS,G6PC3,HAX1,HDAC5,HNRNPC,HNRNPK,IRF1,KLF2,L3MBTL1,LDB3,MSI2,MSTN,MYBPC3,NFIX,NPR2,NR1D1,PAF1,PRKD2,PRRC2A,PTBP1,PYCARD,RUNX1T1,SFPQ,SH2B3,SHC1,SMAD4,SPRED1,SRSF1,TFAP2A,TPM3,UPF1,ZBTB7B
Monodelphis domestica_Ear	negative	Disease Ontology	DOID:2403	aneurysm	12	3.2531e-06	0.00727068	0.00060589	10.0653	0.695456	7	21	0.014	0.333333	2	7	76	BAG6,PRRC2A
Monodelphis domestica_Ear	negative	Disease Ontology	DOID:8719	in situ carcinoma	13	3.57915e-06	0.0079994	0.000615339	4.35819	3.21235	14	97	0.028	0.14433	5	30	156	CSK,KIAA0100,PYCARD,RBM39,TCEB2
Monodelphis domestica_Ear	negative	Disease Ontology	DOID:37	skin disease	14	3.64509e-06	0.00814677	0.000581912	3.37485	5.62988	19	170	0.038	0.111765	10	65	618	AGER,BAG6,CKS1B,HAX1,IRF1,PRRC2A,SAT1,SMAD4,TRPC1,UPF1
Monodelphis domestica_Ear	negative	Disease Ontology	DOID:3007	ductal carcinoma	15	7.34425e-06	0.0164144	0.00109429	4.10431	3.41105	14	103	0.028	0.135922	5	36	196	CSK,EPHA4,PYCARD,RBM39,SMAD4
Monodelphis domestica_Ear	negative	Disease Ontology	DOID:2914	immune system disease	16	1.0577e-05	0.0236396	0.00147748	1.51824	65.2073	99	1969	0.198	0.0502793	51	563	3423	AGER,AP4M1,BAG6,BRD2,CBX1,CDC14A,CKS1B,COPS6,CSNK1A1,CSNK2A1,DIAPH1,EIF4G2,EPHA4,EWSR1,FKRP,FLOT2,FOSL2,FUS,GNB2,HNRNPH1,HNRNPK,HNRNPU,IRF1,KLF2,MSH6,MSTN,MYBPC3,NFE2L1,NFS1,PIK3IP1,POLG2,PPAPDC1B,PTBP1,PTP4A2,PYCARD,RUNX1T1,SAT1,SFPQ,SHC1,SLC10A1,SMAD4,SPRED1,SREK1,SRSF1,SRSF5,SRSF6,TCEB2,TPM3,TRAF4,TRPC1,ZBTB7B
Monodelphis domestica_Ear	negative	Disease Ontology	DOID:16	integumentary system disease	17	1.16013e-05	0.0259289	0.00152523	3.11807	6.09352	19	184	0.038	0.103261	10	70	641	AGER,BAG6,CKS1B,HAX1,IRF1,PRRC2A,SAT1,SMAD4,TRPC1,UPF1
Monodelphis domestica_Ear	negative	Disease Ontology	DOID:74	hematopoietic system disease	18	3.58135e-05	0.0800432	0.00444684	1.70812	34.541	59	1043	0.118	0.0565676	25	282	1631	BAG6,BRD2,CKS1B,CSNK1A1,EIF4G2,EWSR1,FOSL2,FUS,G6PC3,HAX1,HNRNPK,L3MBTL1,MSI2,NFIX,PAF1,PRKD2,PYCARD,RUNX1T1,SFPQ,SH2B3,SHC1,SPRED1,SRSF1,TPM3,ZBTB7B
Monodelphis domestica_Ear	negative	Disease Ontology	DOID:3275	thymoma	19	4.54486e-05	0.101578	0.00534619	8.62743	0.695456	6	21	0.012	0.285714	1	5	30	ZBTB7B
Monodelphis domestica_Ear	negative	Disease Ontology	DOID:4	disease	20	0.000116641	0.260693	0.0130346	1.26549	142.237	180	4295	0.36	0.0419092	113	1314	7886	ABCC5,AGER,AP3M1,AP4M1,ARID4A,ATP5A1,ATXN1L,AZIN1,BAG6,BNC2,BRD2,BZW1,CBX1,CDC14A,CKS1B,CLK1,COPS6,CSK,CSNK1A1,CSNK2A1,DACH1,DDX6,DIAPH1,EIF4A2,EIF4EBP3,EIF4G2,EPHA4,EWSR1,FAM5C,FKRP,FLOT2,FOSL2,FUS,G6PC3,GDF1,GNB2,GPR3,HAX1,HDAC5,HHIP,HLA-DOA,HMX3,HNRNPC,HNRNPH1,HNRNPK,HNRNPU,IKBKE,IRF1,KIAA0100,KLF2,KLHL14,L3MBTL1,LDB3,LMO4,MSH6,MSI2,MSTN,MYBPC3,NANOS3,NFE2L1,NFIB,NFIX,NFS1,NPAS3,NPR2,NPTN,NR1D…
Monodelphis domestica_Ear	negative	Disease Ontology	DOID:2531	hematologic cancer	21	0.000158249	0.353687	0.0168422	1.66216	32.4877	54	981	0.108	0.0550459	22	254	1422	BAG6,BRD2,CKS1B,CSNK1A1,EIF4G2,EWSR1,FOSL2,FUS,HNRNPK,L3MBTL1,MSI2,NFIX,PAF1,PRKD2,PYCARD,RUNX1T1,SFPQ,SHC1,SPRED1,SRSF1,TPM3,ZBTB7B
Monodelphis domestica_Ear	negative	Disease Ontology	DOID:2620	ductal, lobular, and medullary neoplasm	22	0.000195562	0.437082	0.0198673	3.06336	4.57014	14	138	0.028	0.101449	5	45	240	CSK,EPHA4,PYCARD,RBM39,SMAD4
Monodelphis domestica_Ear	negative	Disease Ontology	DOID:557	kidney disease	23	0.000280488	0.626891	0.0272561	1.4739	52.9209	78	1598	0.156	0.048811	41	488	3014	AGER,AP4M1,CBX1,CDC14A,COPS6,CSNK1A1,CSNK2A1,DIAPH1,EIF4G2,EPHA4,EWSR1,FKRP,FLOT2,FUS,GNB2,HNRNPH1,HNRNPK,HNRNPU,IRF1,KLF2,MSH6,MSTN,MYBPC3,NFE2L1,NFS1,PIK3IP1,POLG2,PPAPDC1B,PTBP1,PTP4A2,PYCARD,RUNX1T1,SAT1,SFPQ,SMAD4,SPRED1,SREK1,SRSF1,TCEB2,TRPC1,ZBTB7B
Monodelphis domestica_Ear	negative	Disease Ontology	DOID:993	Flavivirus infectious disease	24	0.000308814	0.6902	0.0287583	7.94632	0.629222	5	19	0.01	0.263158	2	5	44	CSNK1A1,SAT1
Monodelphis domestica_Ear	negative	Disease Ontology	DOID:2348	arteriosclerotic cardiovascular disease	25	0.000330719	0.739156	0.0295662	3.7279	2.68247	10	81	0.02	0.123457	6	34	336	AGER,FAM5C,HDAC5,HNRNPC,KLF2,NR1D1
Monodelphis domestica_Ear	negative	Disease Ontology	DOID:1936	atherosclerosis	25	0.000330719	0.739156	0.0295662	3.7279	2.68247	10	81	0.02	0.123457	6	34	335	AGER,FAM5C,HDAC5,HNRNPC,KLF2,NR1D1
Monodelphis domestica_Ear	negative	Disease Ontology	DOID:397	restrictive cardiomyopathy	27	0.000343501	0.767725	0.0284343	18.1176	0.165585	3	5	0.006	0.6	1	2	6	MYBPC3
Monodelphis domestica_Ear	negative	Disease Ontology	DOID:7998	hyperthyroidism	28	0.000400621	0.895389	0.0319782	7.549	0.662339	5	20	0.01	0.25	2	7	92	IRF1,THRA
Monodelphis domestica_Ear	negative	Disease Ontology	DOID:18	urinary system disease	29	0.00045873	1	0.0353538	1.4503	53.782	78	1624	0.156	0.0480296	41	496	3079	AGER,AP4M1,CBX1,CDC14A,COPS6,CSNK1A1,CSNK2A1,DIAPH1,EIF4G2,EPHA4,EWSR1,FKRP,FLOT2,FUS,GNB2,HNRNPH1,HNRNPK,HNRNPU,IRF1,KLF2,MSH6,MSTN,MYBPC3,NFE2L1,NFS1,PIK3IP1,POLG2,PPAPDC1B,PTBP1,PTP4A2,PYCARD,RUNX1T1,SAT1,SFPQ,SMAD4,SPRED1,SREK1,SRSF1,TCEB2,TRPC1,ZBTB7B
Monodelphis domestica_Ear	negative	Disease Ontology	DOID:162	cancer	30	0.000477061	1	0.035541	1.3013	101.437	132	3063	0.264	0.043095	73	882	5100	ABCC5,AGER,ARID4A,AZIN1,BAG6,BNC2,BRD2,BZW1,CBX1,CDC14A,CKS1B,CSK,CSNK1A1,CSNK2A1,DACH1,DDX6,EIF4EBP3,EIF4G2,EPHA4,EWSR1,FAM5C,FLOT2,FOSL2,FUS,GDF1,HAX1,HHIP,HNRNPH1,HNRNPK,HNRNPU,IKBKE,IRF1,KIAA0100,KLF2,L3MBTL1,LMO4,MSH6,MSI2,MSTN,NFIX,NR1D1,OPCML,PAF1,PATZ1,POU4F3,PPAPDC1B,PRKD2,PTP4A2,PURA,PYCARD,RBM39,RBM5,RFC4,RNF34,RUNX1T1,SAT1,SFPQ,SHC1,SMAD4,SPRED1,SRSF1,SRSF3,TCEB2,TCF4,TFAP2A,THRA,TNRC…
Monodelphis domestica_Ear	negative	Disease Ontology	DOID:7997	thyrotoxicosis	31	0.000511613	1	0.0368856	7.18952	0.695456	5	21	0.01	0.238095	2	8	93	IRF1,THRA
Monodelphis domestica_Ear	negative	Disease Ontology	DOID:5559	mediastinal neoplasm	32	0.000557023	1	0.0389046	5.66175	1.05974	6	32	0.012	0.1875	1	6	35	ZBTB7B
Monodelphis domestica_Ear	negative	Disease Ontology	DOID:3277	thymus neoplasm	32	0.000557023	1	0.0389046	5.66175	1.05974	6	32	0.012	0.1875	1	6	31	ZBTB7B
Monodelphis domestica_Ear	negative	Disease Ontology	DOID:462	cancer by anatomical entity	34	0.000620114	1	0.0407634	1.35187	76.9307	104	2323	0.208	0.0447697	48	619	3459	AGER,ARID4A,BAG6,BNC2,BRD2,CKS1B,CSK,CSNK1A1,CSNK2A1,DACH1,EIF4G2,EPHA4,EWSR1,FLOT2,FOSL2,FUS,HAX1,HNRNPK,IKBKE,IRF1,KLF2,L3MBTL1,LMO4,MSH6,MSI2,NFIX,NR1D1,OPCML,PAF1,PRKD2,PTP4A2,PYCARD,RBM39,RUNX1T1,SAT1,SFPQ,SHC1,SMAD4,SPRED1,SRSF1,SRSF3,TCF4,TFAP2A,THRA,TPM3,TRAF4,TRPC1,ZBTB7B
Monodelphis domestica_Ear	negative	Disease Ontology	DOID:2349	arteriosclerosis	35	0.000772917	1	0.0493563	3.35511	2.98053	10	90	0.02	0.111111	6	38	361	AGER,FAM5C,HDAC5,HNRNPC,KLF2,NR1D1
Monodelphis domestica_Ear	negative	Disease Ontology	DOID:2985	chronic rejection of renal transplant	36	0.000841464	1	0.0522409	1.44167	50.6358	73	1529	0.146	0.0477436	40	460	2803	AGER,AP4M1,CBX1,CDC14A,COPS6,CSNK1A1,CSNK2A1,DIAPH1,EIF4G2,EPHA4,EWSR1,FKRP,FLOT2,FUS,GNB2,HNRNPH1,HNRNPK,HNRNPU,IRF1,KLF2,MSH6,MSTN,MYBPC3,NFE2L1,NFS1,PIK3IP1,POLG2,PPAPDC1B,PTBP1,PTP4A2,PYCARD,RUNX1T1,SAT1,SMAD4,SPRED1,SREK1,SRSF1,TCEB2,TRPC1,ZBTB7B
Monodelphis domestica_Ear	negative	Disease Ontology	DOID:2108	transplant-related disease	36	0.000841464	1	0.0522409	1.44167	50.6358	73	1529	0.146	0.0477436	40	460	2804	AGER,AP4M1,CBX1,CDC14A,COPS6,CSNK1A1,CSNK2A1,DIAPH1,EIF4G2,EPHA4,EWSR1,FKRP,FLOT2,FUS,GNB2,HNRNPH1,HNRNPK,HNRNPU,IRF1,KLF2,MSH6,MSTN,MYBPC3,NFE2L1,NFS1,PIK3IP1,POLG2,PPAPDC1B,PTBP1,PTP4A2,PYCARD,RUNX1T1,SAT1,SMAD4,SPRED1,SREK1,SRSF1,TCEB2,TRPC1,ZBTB7B
Monodelphis domestica_Ear	negative	Disease Ontology	DOID:5426	premature ovarian failure	38	0.000912981	1	0.0536977	8.62743	0.463638	4	14	0.008	0.285714	2	7	39	GPR3,NANOS3
Monodelphis domestica_Ear	negative	Disease Ontology	DOID:2869	arteriopathy	39	0.000999566	1	0.0572828	3.24688	3.07988	10	93	0.02	0.107527	6	40	408	AGER,FAM5C,HDAC5,HNRNPC,KLF2,NR1D1
Monodelphis domestica_Ear	negative	MSigDB Oncogenic Signatures	GCNP_SHH_UP_EARLY.V1_UP	Genes up-regulated in granule cell neuron precursors (GCNPs) after stimulation with Shh for 3h.	1	5.41302e-08	1.01223e-05	1.01223e-05	4.64554	3.87468	18	117	0.036	0.153846	7	35	168	AZIN1,MSH6,PUM2,RBM39,RUNX1T1,SHC1,SRSF1
Monodelphis domestica_Ear	negative	MSigDB Oncogenic Signatures	RB_DN.V1_UP	Genes up-regulated in primary keratinocytes from RB1 [Gene ID=5925] skin specific knockout mice.	2	5.18736e-06	0.000970036	0.000485018	5.35736	2.05325	11	62	0.022	0.177419	5	17	133	ARHGEF40,CCDC88C,MSH6,THRA,TMEM54
Monodelphis domestica_Ear	negative	MSigDB Oncogenic Signatures	CAMP_UP.V1_DN	Genes down-regulated in primary thyrocyte cultures in response to cAMP signaling pathway activation by thyrotropin (TSH).	3	7.02105e-05	0.0131294	0.00437646	4.10069	2.68247	11	81	0.022	0.135802	5	38	199	BAG6,BZW1,CAPN12,CLK1,TRPC1
Monodelphis domestica_Ear	negative	MSigDB Oncogenic Signatures	GCNP_SHH_UP_LATE.V1_DN	Genes down-regulated in granule cell neuron precursors (GCNPs) after stimulation with Shh for 24h.	4	0.000508299	0.095052	0.023763	3.28867	3.34481	11	101	0.022	0.108911	5	33	175	AGER,GPR3,NPTN,S100A13,SAT1
Monodelphis domestica_Ear	negative	MSigDB Immunologic Signatures	GSE3982_NEUTROPHIL_VS_BASOPHIL_UP	Genes up-regulated in comparison of neutrophils versus basophils.	1	4.82582e-16	9.21731e-13	9.21731e-13	9.35651	2.3513	22	71	0.044	0.309859	5	28	186	C6orf62,KLF2,MSL1,NFS1,PRRC2A
Monodelphis domestica_Ear	negative	MSigDB Immunologic Signatures	GSE9006_HEALTHY_VS_TYPE_1_DIABETES_PBMC_1MONTH_POST_DX_UP	Genes up-regulated in comparison of peripheral blood mononuclear cells (PBMC) from healthy donors versus PBMCs from patients with type 1 diabetes at 1 month after the diagnosis.	2	1.69483e-10	3.23713e-07	1.61857e-07	4.60305	5.43118	25	164	0.05	0.152439	9	51	192	AZIN1,CSDE1,HNRNPR,HNRNPU,NPTN,PCNP,PTP4A2,RBM39,SFPQ
Monodelphis domestica_Ear	negative	MSigDB Immunologic Signatures	GSE7460_WT_VS_FOXP3_HET_ACT_TCONV_DN	Genes down-regulated in comparison of ActCD4 versus WTActCD4 (see Fig. 1 in the paper for details).	3	4.03377e-10	7.70451e-07	2.56817e-07	5.54055	3.60975	20	109	0.04	0.183486	6	36	193	C9orf64,COPS6,EIF4G2,RANBP6,RNF19B,SFPQ
Monodelphis domestica_Ear	negative	MSigDB Immunologic Signatures	GSE13306_LAMINA_PROPRIA_VS_SPLEEN_TREG_UP	Genes up-regulated in comparison of CD4 [GeneID=920] T cells activated with lamina propria dendritic cells versus regulatory T cell (Treg).	4	5.80123e-10	1.10803e-06	2.77008e-07	4.92083	4.47079	22	135	0.044	0.162963	9	40	191	C9orf64,CCDC88C,NFIX,TNRC6A,TPM3,TRAF4,UBLCP1,UPF1,VEZF1
Monodelphis domestica_Ear	negative	MSigDB Immunologic Signatures	GSE360_DC_VS_MAC_B_MALAYI_HIGH_DOSE_DN	Genes down-regulated in comparison of dendritic cells (DC) exposed to 50 worm/well B. malayi versus macrophages exposed to 50 worms/well B. malayi.	5	7.80638e-10	1.49102e-06	2.98204e-07	6.41665	2.64936	17	80	0.034	0.2125	7	21	200	BAG6,CASC3,CHD3,GPR3,HDAC5,S100A13,SAT1
Monodelphis domestica_Ear	negative	MSigDB Immunologic Signatures	GSE12366_PLASMA_CELL_VS_NAIVE_BCELL_DN	Genes down-regulated in plasma cells versus naive B cells.	6	8.04355e-10	1.53632e-06	2.56053e-07	5.07293	4.13962	21	125	0.042	0.168	10	32	197	DHX15,HNRNPDL,HNRNPK,HNRNPR,HSF5,KLF2,PHC2,SH2B3,SRSF1,TPM3
Monodelphis domestica_Ear	negative	MSigDB Immunologic Signatures	GSE12366_GC_VS_MEMORY_BCELL_UP	Genes up-regulated in comparison of germinal center B cells versus memory B cells.	7	8.49172e-10	1.62192e-06	2.31703e-07	5.62474	3.37793	19	102	0.038	0.186275	8	35	185	CSK,DHX15,HNRNPK,PTP4A2,RNF19B,SFPQ,SRSF3,ZNF608
Monodelphis domestica_Ear	negative	MSigDB Immunologic Signatures	GSE17721_POLYIC_VS_GARDIQUIMOD_24H_BMDM_DN	Genes down-regulated in comparison of dendritic cells (DC) stimulated with poly(I:C) (TLR3 agonist) at 24 h versus DC cells stimulated with Gardiquimod (TLR7 agonist) at 24 h.	8	1.08746e-09	2.07704e-06	2.5963e-07	4.99304	4.20585	21	127	0.042	0.165354	8	31	197	C9orf64,CSDE1,DACH1,EIF4G2,IPO9,NOL11,SETD6,SHC1
Monodelphis domestica_Ear	negative	MSigDB Immunologic Signatures	GSE9006_HEALTHY_VS_TYPE_2_DIABETES_PBMC_AT_DX_UP	Genes up-regulated in comparison of peripheral blood mononuclear cells (PBMC) from healthy donors versus PBMCs from patients with type 2 diabetes at the time of diagnosis.	9	3.00035e-09	5.73067e-06	6.36741e-07	5.5462	3.24546	18	98	0.036	0.183673	9	33	198	HNRNPK,HNRNPR,HNRNPU,LIMD2,PFDN2,PTBP1,RNF19B,SFPQ,SH3GLB2
Monodelphis domestica_Ear	negative	MSigDB Immunologic Signatures	GSE10239_NAIVE_VS_KLRG1INT_EFF_CD8_TCELL_UP	Genes up-regulated in comparison of naive CD8 T cells versus effector CD8 T cells KLRG1 Int [GeneID=10219].	10	1.23526e-08	2.35935e-05	2.35935e-06	4.82121	3.94092	19	119	0.038	0.159664	6	36	188	CCDC88C,HDAC5,PIGV,PIK3IP1,RBM39,UBLCP1
Monodelphis domestica_Ear	negative	MSigDB Immunologic Signatures	GSE17721_POLYIC_VS_GARDIQUIMOD_12H_BMDM_DN	Genes down-regulated in comparison of dendritic cells (DC) stimulated with poly(I:C) (TLR3 agonist) at 12 h versus DC cells stimulated with Gardiquimod (TLR7 agonist) at 12 h.	11	1.42329e-08	2.71849e-05	2.47135e-06	4.78103	3.97404	19	120	0.038	0.158333	6	39	196	C9orf64,EIF4G2,FOSL2,IPO9,PSTPIP2,SRSF6
Monodelphis domestica_Ear	negative	MSigDB Immunologic Signatures	GSE1432_CTRL_VS_IFNG_6H_MICROGLIA_UP	Genes up-regulated in comparison of control microglia cells versus those 6 h after stimulation with IFNG [GeneID=3458].	12	2.01347e-08	3.84573e-05	3.20478e-06	4.94116	3.64287	18	110	0.036	0.163636	5	35	188	ABCC5,LDB3,NFS1,PRKD2,RFC4
Monodelphis domestica_Ear	negative	MSigDB Immunologic Signatures	GSE7460_WT_VS_FOXP3_HET_ACT_WITH_TGFB_TCONV_UP	Genes up-regulated in comparison of ActCD4TGF versus WTActCD4TGF (see Fig. 1 in the paper for details).	13	6.01482e-08	0.000114883	8.83716e-06	3.71395	6.19287	23	187	0.046	0.122995	8	40	191	CCDC88C,CPEB2,IKBKE,NFIX,SMAD4,TCF4,THRA,ZBTB7B
Monodelphis domestica_Ear	negative	MSigDB Immunologic Signatures	GSE27786_CD8_TCELL_VS_NKTCELL_UP	Genes up-regulated in comparison of CD8 T cells versus NKT cells.	14	6.58992e-08	0.000125868	8.99054e-06	3.98815	5.2656	21	159	0.042	0.132076	5	39	193	ABCC5,ARID4A,COX20,EIF4G2,NFS1
Monodelphis domestica_Ear	negative	MSigDB Immunologic Signatures	GSE17721_12H_VS_24H_PAM3CSK4_BMDM_DN	Genes down-regulated in comparison of dendritic cells (DC) stimulated with Pam3Csk4 (TLR1/2 agonist) at 12 h versus those stimulated with Pam3Csk4 (TLR1/2 agonist) at 24 h.	15	6.77786e-08	0.000129457	8.63047e-06	5.95414	2.3513	14	71	0.028	0.197183	5	31	195	C1orf54,HDAC5,KLF2,MCM9,NFS1
Monodelphis domestica_Ear	negative	MSigDB Immunologic Signatures	GSE20366_EX_VIVO_VS_DEC205_CONVERSION_DN	Genes down-regulated in comparison of TregLP versus DEC-Pept Convert (see Table 1S in the paper for details).	16	7.87035e-08	0.000150324	9.39523e-06	4.31371	4.40456	19	133	0.038	0.142857	7	40	184	FUS,MSI2,NOL11,POLG2,RBM39,STX5,TMEM81
Monodelphis domestica_Ear	negative	MSigDB Immunologic Signatures	GSE22886_DAY1_VS_DAY7_MONOCYTE_IN_CULTURE_DN	Genes down-regulated in comparison of monocytes cultured for 1 day versus those cultured for 7 days.	17	8.14464e-08	0.000155563	9.15075e-06	5.08564	3.14611	16	95	0.032	0.168421	5	35	200	ACOT13,ATP5A1,CKS1B,NFS1,SNX17
Monodelphis domestica_Ear	negative	MSigDB Immunologic Signatures	GSE11924_TFH_VS_TH1_CD4_TCELL_UP	Genes up-regulated in comparison of T follicular helper (Tfh) cells versus Th1 cells.	18	9.47981e-08	0.000181064	1.00591e-05	5.03267	3.17923	16	96	0.032	0.166667	4	33	189	ARID4A,MCM9,POLG2,RBM39
Monodelphis domestica_Ear	negative	MSigDB Immunologic Signatures	GSE17721_PAM3CSK4_VS_CPG_6H_BMDM_UP	Genes up-regulated in comparison of dendritic cells (DC) stimulated with Pam3Csk4 (TLR1/2 agonist) at 6 h versus DC cells stimulated with CpG DNA (TLR9 agonist) at 6 h.	19	1.2741e-07	0.000243354	1.28081e-05	4.18777	4.53702	19	137	0.038	0.138686	7	38	192	BIN3,C9orf64,DIAPH1,NFS1,PRKD2,SNX17,SRSF6
Monodelphis domestica_Ear	negative	MSigDB Immunologic Signatures	GSE12845_PRE_GC_VS_DARKZONE_GC_TONSIL_BCELL_DN	Genes down-regulated in comparison of pre-germinal center B cells versus dark zone germinal center B cells.	20	1.5042e-07	0.000287303	1.43651e-05	5.20621	2.88118	15	87	0.03	0.172414	3	37	195	AGER,POLG2,RBM39
Monodelphis domestica_Ear	negative	MSigDB Immunologic Signatures	GOLDRATH_NAIVE_VS_MEMORY_CD8_TCELL_UP	Genes up-regulated in comparison of naive CD8 T cells versus effector CD8 T cells.	21	1.77261e-07	0.000338569	1.61223e-05	4.54276	3.74222	17	113	0.034	0.150443	6	36	198	EIF4G2,HLA-DOA,IKBKE,NFIX,PRKD2,SRSF6
Monodelphis domestica_Ear	negative	MSigDB Immunologic Signatures	GSE3982_NEUTROPHIL_VS_EFF_MEMORY_CD4_TCELL_UP	Genes up-regulated in comparison of neutrophils versus effector memory CD4 [GeneID=920] T cells.	22	2.2609e-07	0.000431832	1.96287e-05	4.73663	3.37793	16	102	0.032	0.156863	9	34	192	CSK,FOSL2,IRF1,PHC2,PRKD2,PSTPIP2,PYCARD,SRSF5,UPF1
Monodelphis domestica_Ear	negative	MSigDB Immunologic Signatures	GSE12845_IGD_POS_BLOOD_VS_PRE_GC_TONSIL_BCELL_UP	Genes up-regulated in comparison of IgD+ B cells from peripheral blood versus CD19 pre-germinal center tonsil B cell	23	2.77438e-07	0.000529906	2.30394e-05	4.97736	3.01364	15	91	0.03	0.164835	8	36	202	DDHD2,EIF4A2,HDAC5,KLF2,MSL1,MYBPC3,PI4KB,TMEM53
Monodelphis domestica_Ear	negative	MSigDB Immunologic Signatures	GSE17721_LPS_VS_GARDIQUIMOD_6H_BMDM_DN	Genes down-regulated in comparison of dendritic cells (DC) stimulated with LPS (TLR4 agonist) at 6 h versus DC cells stimulated with Gardiquimod (TLR7 agonist) at 6 h.	24	3.89077e-07	0.000743138	3.09641e-05	4.55789	3.5104	16	106	0.032	0.150943	4	40	198	C9orf64,EIF4G2,HNRNPDL,IPO9
Monodelphis domestica_Ear	negative	MSigDB Immunologic Signatures	GSE3982_CTRL_VS_LPS_4H_MAC_DN	Genes down-regulated in comparison of untreated macrophages versus macrophages treated with LPS (TLR4 agonist) at 4 h.	25	4.43749e-07	0.00084756	3.39024e-05	4.51529	3.54352	16	107	0.032	0.149533	6	32	193	DDX6,EWSR1,HNRNPC,IRF1,SFPQ,TRAF4
Monodelphis domestica_Ear	negative	MSigDB Immunologic Signatures	GSE17721_CTRL_VS_GARDIQUIMOD_2H_BMDM_DN	Genes down-regulated in comparison of control dendritic cells (DC) at 2 h versus those stimulated with Gardiquimod (TLR7 agonist) at 2 h.	26	4.44156e-07	0.000848337	3.26284e-05	4.05618	4.43767	18	134	0.036	0.134328	6	33	191	AP3M1,IGSF6,LMO4,OLFML3,PRRC2A,SHC1
Monodelphis domestica_Ear	negative	MSigDB Immunologic Signatures	GSE29617_CTRL_VS_DAY3_TIV_FLU_VACCINE_PBMC_2008_UP	Genes up-regulated in comparison of peripheral blood mononuclear cells (PBMC) from TIV influenza vaccinee pre-vaccination versus those at day 3 post-vaccination.	27	6.76367e-07	0.00129186	4.78467e-05	3.61629	5.53053	20	167	0.04	0.119761	7	46	169	CEP95,DHX15,EIF4A2,MSI2,RBM39,SMAD4,SREK1
Monodelphis domestica_Ear	negative	MSigDB Immunologic Signatures	GSE31082_CD4_VS_CD8_SP_THYMOCYTE_UP	Genes up-regulated in comparison of CD4+ [GeneID=920] CD8- thymocytes versus CD4- [GeneID=920] CD8+ thymocytes.	28	9.74416e-07	0.00186114	6.64691e-05	4.04198	4.20585	17	127	0.034	0.133858	8	46	197	CHD3,HDAC5,HP1BP3,IKBKE,LDB1,SMEK1,WDR26,ZBTB7B
Monodelphis domestica_Ear	negative	MSigDB Immunologic Signatures	GSE17721_POLYIC_VS_CPG_12H_BMDM_DN	Genes down-regulated in comparison of dendritic cells (DC) stimulated with poly(I:C) (TLR3 agonist) at 12 h versus DC cells stimulated with CpG DNA (TLR9 agonist) at 12 h.	29	1.21755e-06	0.00232551	8.01902e-05	3.97932	4.27209	17	129	0.034	0.131783	6	30	195	EIF4G2,HNRNPDL,LMO4,PSTPIP2,SRSF1,SRSF6
Monodelphis domestica_Ear	negative	MSigDB Immunologic Signatures	GSE9006_TYPE_1_DIABETES_AT_DX_VS_4MONTH_POST_DX_PBMC_UP	Genes up-regulated in comparison of peripheral blood mononuclear cells (PBMC) from patients with type 1 diabetes at the time of the diagnosis versus those at 4 months later.	30	1.59631e-06	0.00304896	0.000101632	3.7228	4.83508	18	146	0.036	0.123288	7	35	195	HNRNPK,HNRNPU,NPTN,PAF1,RNF19B,SAT1,SFPQ
Monodelphis domestica_Ear	negative	MSigDB Immunologic Signatures	GSE17721_LPS_VS_PAM3CSK4_8H_BMDM_DN	Genes down-regulated in comparison of dendritic cells (DC) stimulated with LPS (TLR4 agonist) at 8 h versus DC cells stimulated with Pam3Csk4 (TLR1/2 agonist) at 8 h.	31	1.76542e-06	0.00337194	0.000108772	4.96896	2.61624	13	79	0.026	0.164557	2	18	197	IPO9,NFS1
Monodelphis domestica_Ear	negative	MSigDB Immunologic Signatures	GSE17721_4_VS_24H_CPG_BMDM_DN	Genes down-regulated in comparison of dendritic cells (DC) stimulated with CpG DNA (TLR9 agonist) at 4 h versus those stimulated with CpG DNA (TLR9 agonist) at 24 h.	32	2.3899e-06	0.0045647	0.000142647	3.99286	4.00715	16	121	0.032	0.132231	7	32	194	ABCC5,CPEB2,DDX6,EIF4G2,HDAC5,OGDH,PDIK1L
Monodelphis domestica_Ear	negative	MSigDB Immunologic Signatures	GSE17721_CTRL_VS_PAM3CSK4_4H_BMDM_UP	Genes up-regulated in comparison of control dendritic cells (DC) at 4 h versus those stimulated with Pam3Csk4 (TLR1/2 agonist) at 4 h.	33	3.15672e-06	0.00602934	0.000182707	4.40358	3.17923	14	96	0.028	0.145833	3	27	199	C6orf62,HP1BP3,RBM39
Monodelphis domestica_Ear	negative	MSigDB Immunologic Signatures	GSE14769_UNSTIM_VS_60MIN_LPS_BMDM_DN	Genes down-regulated in comparison of unstimulated macrophage cells versus macrophage cells stimulated with LPS (TLR4 agonist) for 60 min.	34	3.3135e-06	0.00632878	0.000186141	3.89626	4.1065	16	124	0.032	0.129032	5	38	192	DHX15,FOSL2,IRF1,RBM39,RNF19B
Monodelphis domestica_Ear	negative	MSigDB Immunologic Signatures	GSE7460_FOXP3_MUT_VS_WT_ACT_WITH_TGFB_TCONV_DN	Genes down-regulated in comparsion of sfActCD4TGF versus ActCD4TGF (see Fig. 1 in the paper for details).	35	4.05115e-06	0.0077377	0.000221077	4.31371	3.24546	14	98	0.028	0.142857	7	32	186	CCDC88C,HLA-DOA,IKBKE,KLF2,NFIX,SMAD4,TCF4
Monodelphis domestica_Ear	negative	MSigDB Immunologic Signatures	GSE17721_LPS_VS_CPG_8H_BMDM_DN	Genes down-regulated in comparison of dendritic cells (DC) stimulated with LPS (TLR4 agonist) at 8 h versus DC cells stimulated with CpG DNA (TLR9 agonist) at 8 h.	36	4.39648e-06	0.00839729	0.000233258	5.44518	2.02013	11	61	0.022	0.180328	2	24	193	NFS1,NOL11
Monodelphis domestica_Ear	negative	MSigDB Immunologic Signatures	GSE2826_WT_VS_BTK_KO_BCELL_UP	Genes up-regulated in comparison of primary splenic B cells from wild type mice versus those from BTK [GeneID=695] knockout mice.	37	4.57771e-06	0.00874342	0.000236309	4.27014	3.27858	14	99	0.028	0.141414	7	41	196	COPS6,CSK,HNRNPC,NEUROD6,PRRC2A,TCF4,UBLCP1
Monodelphis domestica_Ear	negative	MSigDB Immunologic Signatures	GSE27786_LSK_VS_CD4_TCELL_UP	Genes up-regulated in comparison of LSK versus CD4 [GeneID=920] T cells.	38	4.7132e-06	0.00900221	0.0002369	4.56451	2.84806	13	86	0.026	0.151163	4	30	184	ENSG00000129951,NFS1,SRSF6,WDR34
Monodelphis domestica_Ear	negative	MSigDB Immunologic Signatures	GSE22886_NAIVE_CD8_TCELL_VS_MEMORY_TCELL_DN	Genes down-regulated in comparison of naive CD8 T cells versus naive CD4 [GeneID=920] CD8 T cells.	39	5.37656e-06	0.0102692	0.000263313	4.51205	2.88118	13	87	0.026	0.149425	4	22	192	EIF4G2,EPHA4,PTBP1,SMEK1
Monodelphis domestica_Ear	negative	MSigDB Immunologic Signatures	GSE15750_WT_VS_TRAF6KO_DAY10_EFF_CD8_TCELL_UP	Genes up-regulated in comparison of wild type CD8 effector T cells at day 10 versus those from mice defficient for TRAF6 [GeneID=7189] at day 10.	40	5.96977e-06	0.0114023	0.000285057	4.83136	2.48377	12	75	0.024	0.16	3	26	190	CLK1,NFS1,NPAS3
Monodelphis domestica_Ear	negative	MSigDB Immunologic Signatures	GSE30083_SP2_VS_SP3_THYMOCYTE_DN	Genes down-regulated in comparison of SP2 thymocytes versus SP3 thymocytes.	41	5.97429e-06	0.0114109	0.000278314	3.39705	5.29871	18	160	0.036	0.1125	5	29	191	ABCC5,LMO4,NFS1,PSTPIP2,RNF34
Monodelphis domestica_Ear	negative	MSigDB Immunologic Signatures	GSE3982_NEUTROPHIL_VS_TH2_DN	Genes down-regulated in comparison of neutrophils versus Th2 cells.	42	6.8794e-06	0.0131396	0.000312849	4.76779	2.51689	12	76	0.024	0.157895	3	36	193	ERI3,NFS1,SRSF6
Monodelphis domestica_Ear	negative	MSigDB Immunologic Signatures	GSE10239_MEMORY_VS_KLRG1HIGH_EFF_CD8_TCELL_UP	Genes up-regulated in comparison of memory CD8 T cells versus effector CD8 T cells KLRG1 high [GeneID=10219].	42	6.8794e-06	0.0131396	0.000312849	4.76779	2.51689	12	76	0.024	0.157895	9	29	179	COX20,DACH1,IKBKE,MYBPC3,NFE2L1,NUP210L,PTBP1,SCML4,ZNF687
Monodelphis domestica_Ear	negative	MSigDB Immunologic Signatures	GSE25087_FETAL_VS_ADULT_TREG_UP	Genes up-regulated in comparison of fetal regulatory T cell (Treg) versus adult regulatory T cell (Treg).	44	9.78432e-06	0.0186881	0.000424728	3.42221	4.96755	17	150	0.034	0.113333	3	28	195	EIF4G2,HNRNPK,TRAF4
Monodelphis domestica_Ear	negative	MSigDB Immunologic Signatures	GSE17721_0.5H_VS_12H_PAM3CSK4_BMDM_DN	Genes down-regulated in comparison of dendritic cells (DC) stimulated with Pam3Csk4 (TLR1/2 agonist) at 0.5 h versus those stimulated at 12 h.	45	1.00901e-05	0.0192721	0.000428269	4.26683	3.04676	13	92	0.026	0.141304	7	37	193	ASF1A,AZIN1,CSDE1,HAX1,NOL11,NPAS3,ZBTB7B
Monodelphis domestica_Ear	negative	MSigDB Immunologic Signatures	GSE14769_UNSTIM_VS_80MIN_LPS_BMDM_DN	Genes down-regulated in comparison of unstimulated macrophage cells versus macrophage cells stimulated with LPS (TLR4 agonist) for 80 min.	46	1.15018e-05	0.0219683	0.000477573	3.95088	3.54352	14	107	0.028	0.130841	5	36	190	FOSL2,IRF1,RBM39,RNF19B,SPRED1
Monodelphis domestica_Ear	negative	MSigDB Immunologic Signatures	GSE10239_NAIVE_VS_MEMORY_CD8_TCELL_UP	Genes up-regulated in comparison of naive CD8 T cells versus memory CD8 T cells.	47	1.18283e-05	0.022592	0.00048068	3.23529	5.56365	18	168	0.036	0.107143	10	54	190	ASF1A,DHX15,HNRNPK,LIMD2,METTL9,PIK3IP1,POLG2,SETD6,SMAD4,WDR26
Monodelphis domestica_Ear	negative	MSigDB Immunologic Signatures	GSE37416_0H_VS_3H_F_TULARENSIS_LVS_NEUTROPHIL_UP	Genes up-regulated in comparison of control polymorphonuclear leukocytes (PMN) at 0 h versus PMN treated with F. tularensis vaccine at 3 h.	48	1.27458e-05	0.0243446	0.000507179	3.35511	5.0669	17	153	0.034	0.111111	7	38	191	CSNK2A1,HDAC5,NFS1,NPTN,PCNP,RNF34,TBC1D20
Monodelphis domestica_Ear	negative	MSigDB Immunologic Signatures	GSE1460_CORD_VS_ADULT_BLOOD_NAIVE_CD4_TCELL_DN	Genes down-regulated in CD4 [GeneID=920] T cells from cord blood versus those from adult blood.	49	1.42726e-05	0.0272607	0.00055634	3.87839	3.60975	14	109	0.028	0.12844	8	40	198	ATP5A1,CRNKL1,FUS,PAF1,PURA,RNF34,SF3B1,SMEK1
Monodelphis domestica_Ear	negative	MSigDB Immunologic Signatures	GSE17721_POLYIC_VS_PAM3CSK4_8H_BMDM_DN	Genes down-regulated in comparison of dendritic cells (DC) stimulated with poly(I:C) (TLR3 agonist) at 8 h versus DC cells stimulated with Pam3Csk4 (TLR1/2 agonist) at 8 h.	50	1.61696e-05	0.0308839	0.000617678	4.08904	3.17923	13	96	0.026	0.135417	5	30	188	BAG6,CPEB2,DACH1,DHX15,NDST4
Monodelphis domestica_Ear	negative	MSigDB Immunologic Signatures	GSE14350_IL2RB_KO_VS_WT_TREG_UP	Genes up-regulated in comparison of regulatory T cell (Treg) from IL2RB [GeneID=3560] defficient mice versus regulatory T cell (Treg) from wild type animals.	51	1.81181e-05	0.0346056	0.000678541	4.04689	3.21235	13	97	0.026	0.134021	4	32	190	BAG6,DACH1,ERI3,NFIX
Monodelphis domestica_Ear	negative	MSigDB Immunologic Signatures	GSE31082_DN_VS_CD4_SP_THYMOCYTE_DN	Genes down-regulated in comparison of CD4- [GeneID=920] CD8- thymocytes versus CD4+ [GeneID=920] CD8- thymocytes.	52	1.91534e-05	0.036583	0.000703519	3.40237	4.70261	16	142	0.032	0.112676	10	39	188	CCDC88C,CHD3,IRF1,LDB1,PRKD2,RBM5,S100A13,SF3B1,WDR26,ZNF513
Monodelphis domestica_Ear	negative	MSigDB Immunologic Signatures	GSE3982_CTRL_VS_IGE_STIM_MAST_CELL_UP	Genes up-regulated in comparison of untreated mast cells versus mast cells treated with IgE at 2 h.	53	2.02695e-05	0.0387148	0.000730468	4.00559	3.24546	13	98	0.026	0.132653	2	29	188	NFS1,SRSF11
Monodelphis domestica_Ear	negative	MSigDB Immunologic Signatures	GSE9006_TYPE_1_DIABETES_AT_DX_VS_1MONTH_POST_DX_PBMC_UP	Genes up-regulated in comparison of peripheral blood mononuclear cells (PBMC) from patients with type 1 diabetes at the time of the diagnosis versus those at 1 month later.	54	2.38671e-05	0.0455861	0.000844187	3.51116	4.27209	15	129	0.03	0.116279	8	39	195	EWSR1,HNRNPK,HNRNPR,HNRNPU,KLF2,PTBP1,SH3GLB2,SMEK1
Monodelphis domestica_Ear	negative	MSigDB Immunologic Signatures	GSE27786_CD4_VS_CD8_TCELL_DN	Genes down-regulated in comparison of CD4 [GeneID=920] T cells versus CD8 T cells.	55	2.98164e-05	0.0569493	0.00103544	4.4886	2.45066	11	74	0.022	0.148649	2	28	190	KIAA0100,NFS1
Monodelphis domestica_Ear	negative	MSigDB Immunologic Signatures	GSE1432_CTRL_VS_IFNG_1H_MICROGLIA_UP	Genes up-regulated in comparison of control microglia cells versus those 1 h after stimulation with IFNG [GeneID=3458].	56	3.21148e-05	0.0613392	0.00109534	3.26443	4.90131	16	148	0.032	0.108108	6	41	191	BAG6,GNB2,PHC2,SH3GLB2,UPF1,VEZF1
Monodelphis domestica_Ear	negative	MSigDB Immunologic Signatures	GSE360_L_DONOVANI_VS_B_MALAYI_LOW_DOSE_MAC_DN	Genes down-regulated in comparison of macrophages exposed to L. donovani versus macrophages exposed to 5 worms/well B. malayi.	57	3.85198e-05	0.0735727	0.00129075	3.7745	3.44416	13	104	0.026	0.125	7	36	198	ACOT13,GOLGA2,LMO4,NFE2L1,PAF1,SH2B3,SHC1
Monodelphis domestica_Ear	negative	MSigDB Immunologic Signatures	GSE9988_LOW_LPS_VS_ANTI_TREM1_AND_LPS_MONOCYTE_UP	Genes up-regulated in comparison of monocytes treated with 1 ng/ml LPS (TLR4 agonist) versus monocytes treated with anti-TREM1 [GeneID=54210] and 5000 ng/ml LPS (TLR4 agonist).	58	3.99156e-05	0.0762389	0.00131446	4.02613	2.98053	12	90	0.024	0.133333	7	34	183	GNB2,HNRNPR,IKBKE,IRF1,PSTPIP2,RNF19B,SRSF11
Monodelphis domestica_Ear	negative	MSigDB Immunologic Signatures	GSE3982_BASOPHIL_VS_CENT_MEMORY_CD4_TCELL_DN	Genes down-regulated in comparison of basophils versus central memory CD4 [GeneID=920] T cells.	58	3.99156e-05	0.0762389	0.00131446	4.02613	2.98053	12	90	0.024	0.133333	4	24	194	C6orf62,CHD3,CYB561,PRRC2A
Monodelphis domestica_Ear	negative	MSigDB Immunologic Signatures	GSE17721_LPS_VS_CPG_0.5H_BMDM_DN	Genes down-regulated in comparison of dendritic cells (DC) stimulated with LPS (TLR4 agonist) at 0.5 h versus DC cells stimulated with CpG DNA (TLR9 agonist) at 0.5 h.	60	4.35873e-05	0.0832517	0.00138753	4.31371	2.55001	11	77	0.022	0.142857	2	17	191	RBM39,SCML4
Monodelphis domestica_Ear	negative	MSigDB Immunologic Signatures	GSE3982_NKCELL_VS_TH2_DN	Genes down-regulated in comparison of NK cells versus Th2 cells.	61	4.46224e-05	0.0852288	0.00139719	3.98189	3.01364	12	91	0.024	0.131868	5	34	207	ATP5A1,CKS1B,HNRNPK,RFC4,SRSF1
Monodelphis domestica_Ear	negative	MSigDB Immunologic Signatures	GSE8384_CTRL_VS_B_ABORTUS_4H_MAC_CELL_LINE_DN	Genes down-regulated in comparison of control RAW264.7 cells (macrophages) versus those infected with B. abortus.	62	4.6901e-05	0.0895809	0.00144485	3.49375	4.00715	14	121	0.028	0.115702	7	34	197	CSNK2A1,HIPK1,NR1D1,RNF19B,SAT1,SNX17,ZNF821
Monodelphis domestica_Ear	negative	MSigDB Immunologic Signatures	GSE20715_0H_VS_24H_OZONE_LUNG_UP	Genes up-regulated in comparison of lung tissue from wild type mice subjected to ozone for 0 h versus that from wild type mice subjected to ozone for 24 h.	63	5.75586e-05	0.109937	0.00174503	3.25856	4.60326	15	139	0.03	0.107914	5	34	193	BAG6,C9orf64,HHIP,HNRNPR,LIMD2
Monodelphis domestica_Ear	negative	MSigDB Immunologic Signatures	GSE7460_FOXP3_MUT_VS_WT_ACT_TCONV_DN	Genes down-regulated in comparsion of sfActCD4 versus ActCD4 (see Fig. 1 in the paper for details).	64	6.11581e-05	0.116812	0.00182519	3.09703	5.16625	16	156	0.032	0.102564	9	40	189	CASC3,CCDC88C,KCNAB3,KLF2,NFIX,OGDH,PI4KB,SMAD4,ZBTB18
Monodelphis domestica_Ear	negative	MSigDB Immunologic Signatures	GSE14308_TH17_VS_NATURAL_TREG_DN	Genes down-regulated in comparison of Th17 cells versus natural regulatory T cell (Treg).	65	6.8583e-05	0.130994	0.00201528	3.81423	3.14611	12	95	0.024	0.126316	5	35	194	DCST2,HNRNPC,OGDH,SMAD4,TMEM81
Monodelphis domestica_Ear	negative	MSigDB Immunologic Signatures	GSE27786_CD8_TCELL_VS_NKCELL_DN	Genes down-regulated in comparison of CD8 T cells versus NK cells.	66	6.97119e-05	0.13315	0.00201742	3.56862	3.64287	13	110	0.026	0.118182	4	34	201	ATXN1L,NFIX,RNF19B,ZBTB7B
Monodelphis domestica_Ear	negative	MSigDB Immunologic Signatures	GSE37416_0H_VS_48H_F_TULARENSIS_LVS_NEUTROPHIL_UP	Genes up-regulated in comparison of control polymorphonuclear leukocytes (PMN) at 0 h versus PMN treated with F. tularensis vaccine at 48 h.	67	7.02105e-05	0.134102	0.00200152	4.10069	2.68247	11	81	0.022	0.135802	2	34	185	MSL1,NFS1
Monodelphis domestica_Ear	negative	MSigDB Immunologic Signatures	GSE8678_IL7R_LOW_VS_HIGH_EFF_CD8_TCELL_DN	Genes down-regulated in IL7R [GeneID=3575] low effector CD8 T cells versus IL7R [GeneID=3575] high effector CD8 T cells.	67	7.02105e-05	0.134102	0.00200152	4.10069	2.68247	11	81	0.022	0.135802	6	30	188	ACOT13,C9orf64,HLA-DOA,IKBKE,PFDN2,RNF19B
Monodelphis domestica_Ear	negative	MSigDB Immunologic Signatures	GSE3982_CTRL_VS_PMA_STIM_EOSINOPHIL_DN	Genes down-regulated in comparison of untreated eosinophils versus eosinophils treated with PMA [PubChem=4792] at 2 h.	69	7.9843e-05	0.1525	0.00221015	3.16741	4.73573	15	143	0.03	0.104895	5	34	197	FOSL2,HNRNPH1,PRRC2A,SFPQ,SRSF3
Monodelphis domestica_Ear	negative	MSigDB Immunologic Signatures	GSE22886_NAIVE_BCELL_VS_NEUTROPHIL_DN	Genes down-regulated in comparison of naive B cells versus unstimulated neutrophils.	70	8.46412e-05	0.161665	0.00230949	6.40521	1.09286	7	33	0.014	0.212121	3	13	195	ARHGEF40,IGSF6,PHC2
Monodelphis domestica_Ear	negative	MSigDB Immunologic Signatures	GSE17721_LPS_VS_CPG_2H_BMDM_DN	Genes down-regulated in comparison of dendritic cells (DC) stimulated with LPS (TLR4 agonist) at 2 h versus DC cells stimulated with CpG DNA (TLR9 agonist) at 2 h.	71	8.80765e-05	0.168226	0.00236938	4.00188	2.74871	11	83	0.022	0.13253	5	28	195	CRNKL1,HNRNPDL,HNRNPU,IKBKE,ZBTB7B
Monodelphis domestica_Ear	negative	MSigDB Immunologic Signatures	GSE37416_CTRL_VS_24H_F_TULARENSIS_LVS_NEUTROPHIL_UP	Genes up-regulated in comparison of control polymorphonuclear leukocytes (PMN) at 24 h versus PMN treated with F. tularensis vaccine at 24 h.	71	8.80765e-05	0.168226	0.00236938	4.00188	2.74871	11	83	0.022	0.13253	5	23	187	ABCC5,ATP5A1,C9orf64,SNX17,SRSF11
Monodelphis domestica_Ear	negative	MSigDB Immunologic Signatures	GSE18148_CBFB_KO_VS_WT_TREG_DN	Genes down-regualted in comparison of regulatory T cell (Treg) from CBFB [GeneID=865] deficient mice versus those from wild type animals.	73	9.22422e-05	0.176183	0.00241346	3.47388	3.74222	13	113	0.026	0.115044	2	39	194	CSNK1A1,RBM39
Monodelphis domestica_Ear	negative	MSigDB Immunologic Signatures	GSE17721_PAM3CSK4_VS_GADIQUIMOD_1H_BMDM_DN	Genes down-regulated in comparison of dendritic cells (DC) stimulated with Pam3Csk4 (TLR1/2 agonist) at 1 h versus DC cells stimulated with Gardiquimod (TLR7 agonist) at 1 h.	73	9.22422e-05	0.176183	0.00241346	3.47388	3.74222	13	113	0.026	0.115044	4	43	197	NFS1,PTP4A2,SNX17,SRSF1
Monodelphis domestica_Ear	negative	MSigDB Immunologic Signatures	GSE27786_CD4_TCELL_VS_NKTCELL_UP	Genes up-regulated in comparison of CD4 [GeneID=920] T cells versus NKT cells.	75	0.000103254	0.197215	0.00262954	3.25188	4.30521	14	130	0.028	0.107692	8	39	195	CCDC88C,DHX15,PAF1,PPAPDC1B,PYCARD,RNF19B,SF3B1,STX5
Monodelphis domestica_Ear	negative	MSigDB Immunologic Signatures	GSE12845_IGD_POS_BLOOD_VS_NAIVE_TONSIL_BCELL_DN	Genes down-regulated in comparison of IgD+ peripheral blood B cells versus IgD- naive tonsil B cells.	76	0.000103426	0.197543	0.00259925	2.96402	5.39807	16	163	0.032	0.0981595	6	39	195	CLK1,LMO4,RNF19B,SFPQ,SH2B3,SRSF11
Monodelphis domestica_Ear	negative	MSigDB Immunologic Signatures	GSE11864_UNTREATED_VS_CSF1_IN_MAC_UP	Genes up-regulated in comparison of untreated macrophages versus those cultured with M-CSF [GeneID=1435].	77	0.000109192	0.208557	0.00270853	4.25296	2.3513	10	71	0.02	0.140845	4	24	180	FOSL2,HNRNPK,SAMD4B,SRSF5
Monodelphis domestica_Ear	negative	MSigDB Immunologic Signatures	GSE10094_LCMV_VS_LISTERIA_IND_EFF_CD4_TCELL_DN	Genes down-regulated in comparison of CD4 [GeneID=920] T cells from mice challenged with LCMV versus those challenged with Listeria-gp61.	77	0.000109192	0.208557	0.00270853	4.25296	2.3513	10	71	0.02	0.140845	1	19	190	RBM39
Monodelphis domestica_Ear	negative	MSigDB Immunologic Signatures	GSE27786_NKCELL_VS_ERYTHROBLAST_UP	Genes up-regulated in comparison of NK cells versus erythroblasts.	79	0.000109691	0.209511	0.00265203	3.90772	2.81494	11	85	0.022	0.129412	7	35	192	CPEB2,CRNKL1,DHX15,FKRP,FLOT2,FUS,IKBKE
Monodelphis domestica_Ear	negative	MSigDB Immunologic Signatures	GSE17721_0.5H_VS_8H_CPG_BMDM_DN	Genes down-regulated in comparison of dendritic cells (DC) stimulated with CpG DNA (TLR9 agonist) at 0.5 h versus those stimulated with CpG DNA (TLR9 agonist) at 8 h.	80	0.000110543	0.211138	0.00263922	3.41346	3.80845	13	115	0.026	0.113044	6	33	199	ASF1A,BRD2,CLK1,EPHA4,LMO4,PHC2
Monodelphis domestica_Ear	negative	MSigDB Immunologic Signatures	GSE30083_SP1_VS_SP4_THYMOCYTE_UP	Genes up-regulated in comparison of SP1 thymocytes versus SP4 thymocytes.	81	0.000122095	0.233202	0.00287903	3.86228	2.84806	11	86	0.022	0.127907	6	24	186	ABCC5,CBX1,HNRNPDL,SPRED1,TRAF4,ZNF821
Monodelphis domestica_Ear	negative	MSigDB Immunologic Signatures	GSE12845_IGD_POS_BLOOD_VS_PRE_GC_TONSIL_BCELL_DN	Genes down-regulated in comparison of IgD+ B cells from peripheral blood versus CD19 pre-germinal center tonsil B cell	82	0.00012501	0.238769	0.00291182	3.58764	3.34481	12	101	0.024	0.118812	5	37	202	CSK,IPO9,SFPQ,SH2B3,SRSF1
Monodelphis domestica_Ear	negative	MSigDB Immunologic Signatures	GSE17721_LPS_VS_CPG_16H_BMDM_DN	Genes down-regulated in comparison of dendritic cells (DC) stimulated with LPS (TLR4 agonist) at 16 h versus DC cells stimulated with CpG DNA (TLR9 agonist) at 16 h.	83	0.000143081	0.273285	0.00329259	3.15481	4.43767	14	134	0.028	0.104478	6	25	196	HNRNPK,MSL1,RBM5,SETD6,TRAF4,ZNF821
Monodelphis domestica_Ear	negative	MSigDB Immunologic Signatures	GSE27786_NKCELL_VS_MONO_MAC_UP	Genes up-regulated in comparison of NK cells versus monocyte macrophages.	84	0.000143846	0.274746	0.00327078	3.32668	3.9078	13	118	0.026	0.11017	6	37	195	BRD2,CSDE1,CSNK1A1,NFIX,PURA,PYCARD
Monodelphis domestica_Ear	negative	MSigDB Immunologic Signatures	GSE22886_NAIVE_CD8_TCELL_VS_NEUTROPHIL_DN	Genes down-regulated in comparison of naive CD8 T cells versus unstimulated neutrophils.	85	0.000146545	0.279901	0.00329295	4.5294	1.98702	9	60	0.018	0.15	3	21	199	PHC2,SAMD4B,SAT1
Monodelphis domestica_Ear	negative	MSigDB Immunologic Signatures	GSE17721_0.5H_VS_4H_CPG_BMDM_UP	Genes up-regulated in comparison of dendritic cells (DC) stimulated with CpG DNA (TLR9 agonist) at 0.5 h versus those stimulated with CpG DNA (TLR9 agonist) at 4 h.	86	0.000166716	0.318428	0.00370265	3.73209	2.94741	11	89	0.022	0.123595	2	27	197	RBM39,TBC1D20
Monodelphis domestica_Ear	negative	MSigDB Immunologic Signatures	GSE17721_0.5H_VS_4H_CPG_BMDM_DN	Genes down-regulated in comparison of dendritic cells (DC) stimulated with CpG DNA (TLR9 agonist) at 0.5 h versus those stimulated with CpG DNA (TLR9 agonist) at 4 h.	87	0.000167555	0.32003	0.0036785	3.10841	4.50391	14	136	0.028	0.102941	6	39	198	ASF1A,IKBKE,LMO4,PHC2,RNF19B,SCML4
Monodelphis domestica_Ear	negative	MSigDB Immunologic Signatures	GSE22886_NAIVE_VS_IGM_MEMORY_BCELL_DN	Genes down-regulated in comparison of naive B cells versus memory IgM B cells.	88	0.000170562	0.325773	0.00370196	3.27123	3.97404	13	120	0.026	0.108333	5	22	191	ATP5A1,LMO4,PYCARD,RNF34,TRAF4
Monodelphis domestica_Ear	negative	MSigDB Immunologic Signatures	GOLDRATH_NAIVE_VS_EFF_CD8_TCELL_UP	Genes up-regulated in comparison of na√É¬Øve CD8 T cells versus effector CD8 T cells.	88	0.000170562	0.325773	0.00370196	3.27123	3.97404	13	120	0.026	0.108333	6	44	197	ABCC5,IKBKE,KLF2,NFIX,POLG2,SF3B1
Monodelphis domestica_Ear	negative	MSigDB Immunologic Signatures	GSE9006_TYPE_1_VS_TYPE_2_DIABETES_PBMC_AT_DX_UP	Genes up-regulated in peripheral blood mononuclear cells (PBMC) from patients with type 1 diabetes at the time of diagnosis versus those with type 2 diabetes at the time of diagnosis.	90	0.000181621	0.346896	0.0038544	3.45097	3.47728	12	105	0.024	0.114286	7	39	196	FUS,HNRNPK,LIMD2,PAF1,PFDN2,PTBP1,SH3GLB2
Monodelphis domestica_Ear	negative	MSigDB Immunologic Signatures	GSE31082_DN_VS_DP_THYMOCYTE_DN	Genes down-regulated in comparison of CD4- [GeneID=920] CD8- thymocytes versus CD4+ [GeneID=920] CD8+ thymocytes.	91	0.000184372	0.35215	0.00386978	3.69062	2.98053	11	90	0.022	0.122222	10	41	193	ABCC5,HNRNPH1,LDB1,PHF12,PI4KB,RANBP6,RBM5,S100A13,SF3B1,ZNF687
Monodelphis domestica_Ear	negative	MSigDB Immunologic Signatures	GSE13306_TREG_VS_TCONV_LAMINA_PROPRIA_UP	Genes up-regulated in comparison of regulatory T cell (Treg) versus conventional T cells activated with lamina propria dendritic cells.	92	0.000194749	0.371971	0.00404316	3.97316	2.51689	10	76	0.02	0.131579	3	22	193	C9orf64,SPRED1,TRAF4
Monodelphis domestica_Ear	negative	MSigDB Immunologic Signatures	GSE24634_IL4_VS_CTRL_TREATED_NAIVE_CD4_TCELL_DAY7_DN	Genes down-regulated in comparison of CD25- T cells treated with IL4 [GeneID=3565] at day 7 versus untreated CD25- T cells at day 7.	93	0.000203588	0.388852	0.00418121	3.65007	3.01364	11	91	0.022	0.120879	5	26	196	LMO4,NFE2L1,PSTPIP2,S100A13,SAT1
Monodelphis domestica_Ear	negative	MSigDB Immunologic Signatures	GSE15930_NAIVE_VS_72H_IN_VITRO_STIM_TRICHOSTATINA_CD8_TCELL_DN	Genes down-regulated in comparison of CD8 T cells at 0 h versus those at 72 h after treatment with trichostatin A (TSA) [PubChem=5562].	94	0.000217311	0.415063	0.00441557	3.92156	2.55001	10	77	0.02	0.12987	4	25	198	CKS1B,ENOPH1,NFIX,RFC4
Monodelphis domestica_Ear	negative	MSigDB Immunologic Signatures	GSE9988_LPS_VS_VEHICLE_TREATED_MONOCYTE_DN	Genes down-regulated in comparison of monocytes treated with 1 ng/ml LPS (TLR4 agonist) versus monocytes treated with vehicle.	95	0.000237286	0.453216	0.00477069	3.35511	3.57663	12	108	0.024	0.111111	6	32	192	CSK,PHC2,PTP4A2,PURA,RANBP6,TNRC6A
Monodelphis domestica_Ear	negative	MSigDB Immunologic Signatures	GSE11924_TH1_VS_TH2_CD4_TCELL_UP	Genes up-regulated in comparison of Th1 cells versus Th17 cells.	96	0.000244133	0.466294	0.00485723	2.86671	5.23248	15	158	0.03	0.0949367	7	41	191	BAG6,CASC3,GNB2,IPO9,MCM9,SMG7,SREK1
Monodelphis domestica_Ear	negative	MSigDB Immunologic Signatures	GSE360_LOW_DOSE_B_MALAYI_VS_M_TUBERCULOSIS_MAC_DN	Genes down-regulated in comparison of macrophages exposed to 5 worms/well B. malayi versus macrophages exposed to M. tuberculosis.	97	0.00024714	0.472037	0.00486636	3.57157	3.07988	11	93	0.022	0.11828	6	33	197	CLK1,DDHD2,DIAPH1,IRF1,PHC2,S100A13
Monodelphis domestica_Ear	negative	MSigDB Immunologic Signatures	GSE7460_TREG_VS_TCONV_ACT_WITH_TGFB_DN	Genes down-regulated in comparsion of ActTregTGF versus ActCD4TGF (see Fig. 1 in the paper for details).	98	0.000256643	0.490187	0.00500191	5.41979	1.29156	7	39	0.014	0.179487	2	17	184	HLA-DOA,ZBTB7B
Monodelphis domestica_Ear	negative	MSigDB Immunologic Signatures	GSE22886_NAIVE_CD4_TCELL_VS_NEUTROPHIL_DN	Genes down-regulated in comparison of naive CD4 [GeneID=920] T cells versus unstimulated neutrophils.	98	0.000256643	0.490187	0.00500191	5.41979	1.29156	7	39	0.014	0.179487	2	15	215	PHC2,SAMD4B
Monodelphis domestica_Ear	negative	MSigDB Immunologic Signatures	GSE10325_BCELL_VS_MYELOID_DN	Genes down-regulated in comparison of healthy B cells versus healthy myeloid cells.	100	0.000269051	0.513888	0.00513888	3.82228	2.61624	10	79	0.02	0.126582	4	27	198	IGSF6,PHC2,SAT1,SH2B3
Monodelphis domestica_Ear	negative	MSigDB Immunologic Signatures	GSE17721_LPS_VS_POLYIC_12H_BMDM_UP	Genes up-regulated in comparison of dendritic cells (DC) stimulated with LPS (TLR4 agonist) at 12 h versus DC cells stimulated with poly(I:C) (TLR3 agonist) at 12 h.	101	0.000277757	0.530516	0.00525264	3.11546	4.17274	13	126	0.026	0.103175	6	42	197	CSDE1,EIF4G2,ERI3,NOL11,SRSF1,UBLCP1
Monodelphis domestica_Ear	negative	MSigDB Immunologic Signatures	GSE17721_POLYIC_VS_PAM3CSK4_16H_BMDM_UP	Genes up-regulated in comparison of dendritic cells (DC) stimulated with poly(I:C) (TLR3 agonist) at 16 h versus DC cells stimulated with Pam3Csk4 (TLR1/2 agonist) at 16 h.	102	0.000298311	0.569774	0.00558602	3.49638	3.14611	11	95	0.022	0.11579	4	27	197	HDAC5,PRRC2A,PUM2,SH2B3
Monodelphis domestica_Ear	negative	MSigDB Immunologic Signatures	GSE17721_POLYIC_VS_GARDIQUIMOD_2H_BMDM_DN	Genes down-regulated in comparison of dendritic cells (DC) stimulated with poly(I:C) (TLR3 agonist) at 2 h versus DC cells stimulated with Gardiquimod (TLR7 agonist) at 2 h.	103	0.0003003	0.573573	0.00556867	3.09093	4.20585	13	127	0.026	0.102362	2	35	193	LDB3,NFS1
Monodelphis domestica_Ear	negative	MSigDB Immunologic Signatures	GSE3337_CTRL_VS_16H_IFNG_IN_CD8POS_DC_DN	Genes down-regulated in comparison of untreated CD8+ dendritic cells (DC) at 16 h versus those treated with IFNG [GeneID=31658] at 16 h.	104	0.000326576	0.62376	0.0059977	4.55789	1.7552	8	53	0.016	0.150943	5	24	196	FUS,HLA-DOA,IRF1,NFIX,RNF19B
Monodelphis domestica_Ear	negative	MSigDB Immunologic Signatures	GSE6269_FLU_VS_E_COLI_INF_PBMC_UP	Genes up-regulated in comparison of peripheral blood mononuclear cells (PBMC) from patients with acute influenza infection versus PBMC from patients with acute E. coli infection.	105	0.000333575	0.637127	0.00606788	3.23529	3.7091	12	112	0.024	0.107143	8	32	155	BRD2,GOLGA2,LIMD2,OGDH,PI4KB,PURA,SHC1,SMG7
Monodelphis domestica_Ear	negative	MSigDB Immunologic Signatures	GSE3982_EOSINOPHIL_VS_TH1_UP	Genes up-regulated in comparison of eosinophils versus Th1 cells.	106	0.000362248	0.691893	0.00652729	3.20666	3.74222	12	113	0.024	0.106195	3	31	194	CLK1,EIF4G2,HIPK1
Monodelphis domestica_Ear	negative	MSigDB Immunologic Signatures	GSE17721_POLYIC_VS_GARDIQUIMOD_16H_BMDM_DN	Genes down-regulated in comparison of dendritic cells (DC) stimulated with poly(I:C) (TLR3 agonist) at 16 h versus DC cells stimulated with Gardiquimod (TLR7 agonist) at 16 h.	107	0.00036572	0.698525	0.00652827	3.68244	2.71559	10	82	0.02	0.121951	5	30	192	COPS6,IPO9,KIAA0100,SRSF1,THRA
Monodelphis domestica_Ear	negative	MSigDB Immunologic Signatures	GSE17721_0.5H_VS_24H_CPG_BMDM_DN	Genes down-regulated in comparison of dendritic cells (DC) stimulated with CpG DNA (TLR9 agonist) at 0.5 h versus those stimulated with CpG DNA (TLR9 agonist) at 24 h.	107	0.00036572	0.698525	0.00652827	3.68244	2.71559	10	82	0.02	0.121951	6	21	200	BRD2,CLK1,CSDE1,IKBKE,LMO4,RNF19B
Monodelphis domestica_Ear	negative	MSigDB Immunologic Signatures	GSE29615_CTRL_VS_DAY7_LAIV_FLU_VACCINE_PBMC_UP	Genes up-regulated in comparison of peripheral blood mononuclear cells (PBMC) from LAIV influenza vaccine pre-vaccination versus those at day 7 post-vaccination.	109	0.000386041	0.737339	0.00676458	6.0392	0.993509	6	30	0.012	0.2	1	14	163	DCST2
Monodelphis domestica_Ear	negative	MSigDB Immunologic Signatures	GSE18791_CTRL_VS_NEWCASTLE_VIRUS_DC_12H_UP	Genes up-regulated in comparison of control conventional dendritic cells (cDC) at 0 h versus cDCs infected with Newcastle disease virus (NDV) at 12 h.	110	0.000386587	0.738381	0.00671256	3.99653	2.25195	9	68	0.018	0.132353	5	27	186	CRNKL1,NOL11,PDIK1L,POLG2,SPRED1
Monodelphis domestica_Ear	negative	MSigDB Immunologic Signatures	GSE360_DC_VS_MAC_L_DONOVANI_DN	Genes down-regulated in comparison of dendritic cells (DC) exposed to L. donovani versus macrophages exposed to L. donovani.	111	0.000423412	0.808717	0.00728574	4.39215	1.82143	8	55	0.016	0.145454	4	19	200	AZIN1,MTMR4,PHC2,STX5
Monodelphis domestica_Ear	negative	MSigDB Immunologic Signatures	GSE27786_BCELL_VS_MONO_MAC_DN	Genes down-regulated in comparison of B cells versus monocyte macrophages.	111	0.000423412	0.808717	0.00728574	4.39215	1.82143	8	55	0.016	0.145454	4	30	192	ATXN1L,IKBKE,MYBPC3,RNF19B
Monodelphis domestica_Ear	negative	MSigDB Immunologic Signatures	GSE360_L_DONOVANI_VS_L_MAJOR_MAC_UP	Genes up-regulated in comparison of macrophages exposed to L. donovani versus macrophages exposed to L. major.	113	0.000427719	0.816943	0.00722958	3.35511	3.27858	11	99	0.022	0.111111	4	37	199	COX20,EIF4G2,PATZ1,SRSF1
Monodelphis domestica_Ear	negative	MSigDB Immunologic Signatures	GSE360_HIGH_DOSE_B_MALAYI_VS_M_TUBERCULOSIS_MAC_DN	Genes down-regulated in comparison of macrophages exposed to 50 worms/well B. malayi versus macrophages exposed to M. tuberculosis.	114	0.000431779	0.824698	0.00723419	3.93861	2.28507	9	69	0.018	0.130435	5	29	210	CLK1,FOSL2,IRF1,PHC2,SREK1
Monodelphis domestica_Ear	negative	MSigDB Immunologic Signatures	GSE3337_CTRL_VS_16H_IFNG_IN_CD8POS_DC_UP	Genes up-regulated in comparison of untreated CD8+ dendritic cells (DC) at 16 h versus those treated with IFNG [GeneID=31658] at 16 h.	115	0.000489731	0.935385	0.00813379	3.55247	2.81494	10	85	0.02	0.117647	1	27	199	NFS1
Monodelphis domestica_Ear	negative	MSigDB Immunologic Signatures	GSE15930_NAIVE_VS_24H_IN_VITRO_STIM_INFAB_CD8_TCELL_DN	Genes down-regulated in comparison of CD8 T cells at 0 h versus those at 24 h after stimulation with antigen-B7-1.	116	0.000535233	1	0.00881289	3.82766	2.3513	9	71	0.018	0.126761	5	26	199	CBX1,CKS1B,ENOPH1,HAX1,RFC4
Monodelphis domestica_Ear	negative	MSigDB Immunologic Signatures	GSE3982_NEUTROPHIL_VS_BCELL_UP	Genes up-regulated in comparison of neutrophils versus B cells.	117	0.000538104	1	0.00878443	3.51116	2.84806	10	86	0.02	0.116279	7	26	198	ABCC5,FOSL2,HIPK1,MSL1,PSTPIP2,RNF19B,UNC5B
Monodelphis domestica_Ear	negative	MSigDB Immunologic Signatures	GSE13493_DP_VS_CD8POS_THYMOCYTE_DN	Genes down-regulated in comparison of CD4 [GeneID=920] CD8 thymocytes versus CD8 thymocytes.	117	0.000538104	1	0.00878443	3.51116	2.84806	10	86	0.02	0.116279	5	29	194	CCDC88C,ERI3,NOL11,RFC4,TMEM81
Monodelphis domestica_Ear	negative	MSigDB Immunologic Signatures	GSE29618_PDC_VS_MDC_DAY7_FLU_VACCINE_DN	Genes down-regulated in comparison of plasmacytoid dendritic cells (DC) from influenza vaccinee at day 7 post-vaccination versus myeloid DCs at day 7 post-vaccination.	119	0.000557023	1	0.00894046	5.66175	1.05974	6	32	0.012	0.1875	4	19	195	IGSF6,PSTPIP2,PTP4A2,SAT1
Monodelphis domestica_Ear	negative	MSigDB Immunologic Signatures	GSE17721_CTRL_VS_PAM3CSK4_4H_BMDM_DN	Genes down-regulated in comparison of control dendritic cells (DC) at 4 h versus those stimulated with Pam3Csk4 (TLR1/2 agonist) at 4 h.	120	0.000565988	1	0.00900865	2.76303	5.0669	14	153	0.028	0.0915033	5	38	192	FUS,IGSF6,LMO4,PRRC2A,SRSF6
Monodelphis domestica_Ear	negative	MSigDB Immunologic Signatures	GSE360_DC_VS_MAC_M_TUBERCULOSIS_DN	Genes down-regulated in comparison of dendritic cells (DC) exposed to M. tuberculosis versus macrophages exposed to L. major.	121	0.000583452	1	0.00920987	2.88638	4.50391	13	136	0.026	0.0955882	5	42	199	CLK1,GAS2L1,LMO4,PHC2,PUM2
Monodelphis domestica_Ear	negative	MSigDB Immunologic Signatures	GSE9988_ANTI_TREM1_AND_LPS_VS_VEHICLE_TREATED_MONOCYTES_DN	Genes down-regulated in comparison of monocytes treated with anti-TREM1 [GeneID=54210] and 5000 ng/ml LPS (TLR4 agonist) versus monocytes treated with vehicle (control).	122	0.000590367	1	0.00924263	3.4708	2.88118	10	87	0.02	0.114943	7	30	195	CSK,GNB2,IKBKE,PATZ1,PTP4A2,PURA,TNRC6A
Monodelphis domestica_Ear	negative	MSigDB Immunologic Signatures	GSE17721_PAM3CSK4_VS_CPG_16H_BMDM_DN	Genes down-regulated in comparison of dendritic cells (DC) stimulated with Pam3Csk4 (TLR1/2 agonist) at 16 h versus DC cells stimulated with CpG DNA (TLR9 agonist) at 16 h.	122	0.000590367	1	0.00924263	3.4708	2.88118	10	87	0.02	0.114943	5	27	195	ATP5A1,CSK,SH2B3,SMEK1,TFAP2A
Monodelphis domestica_Ear	negative	MSigDB Immunologic Signatures	GSE20366_TREG_VS_NAIVE_CD4_TCELL_DEC205_CONVERSION_UP	Genes up-regulated in comparison of DEC-Pept Convert versus DEC-Pept CD25- (see Table 1S in the paper for details).	124	0.000594107	1	0.00915117	3.7745	2.38442	9	72	0.018	0.125	4	30	196	CKS1B,MSI2,TRAF4,VEZF1
Monodelphis domestica_Ear	negative	MSigDB Immunologic Signatures	GSE17721_POLYIC_VS_CPG_16H_BMDM_DN	Genes down-regulated in comparison of dendritic cells (DC) stimulated with poly(I:C) (TLR3 agonist) at 16 h versus DC cells stimulated with CpG DNA (TLR9 agonist) at 16 h.	125	0.000601193	1	0.00918623	3.22482	3.41105	11	103	0.022	0.106796	8	36	193	AZIN1,COX20,CSDE1,CSNK2A1,NOL11,OLFML3,UBAP2L,WDR26
Monodelphis domestica_Ear	negative	MSigDB Immunologic Signatures	GSE17721_CTRL_VS_CPG_6H_BMDM_DN	Genes down-regulated in comparison of control dendritic cells (DC) at 6 h versus those stimulated with CpG DNA (TLR9 agonist) at 6 h.	126	0.000602182	1	0.00912832	2.45613	6.92145	17	209	0.034	0.0813397	5	40	195	DHX15,GPR3,LMO4,PHC2,SHC1
Monodelphis domestica_Ear	negative	MSigDB Immunologic Signatures	GSE27786_CD8_TCELL_VS_NEUTROPHIL_UP	Genes up-regulated in comparison of CD8 T cells versus neutrophils.	127	0.000707523	1	0.0106407	3.39281	2.94741	10	89	0.02	0.11236	5	32	194	EIF4A2,HNRNPH1,LDB1,SMAD4,SRSF11
Monodelphis domestica_Ear	negative	MSigDB Immunologic Signatures	GSE20715_WT_VS_TLR4_KO_48H_OZONE_LUNG_DN	Genes down-regulated in comparison of lung tissue from wild type mice subjected to ozone for 48 h versus that from TLR4 [GeneID=7099] deficient mice subjected to ozone for 48 h.	127	0.000707523	1	0.0106407	3.39281	2.94741	10	89	0.02	0.11236	4	27	194	AP3M1,BIN3,PRRC2A,ZBTB18
Monodelphis domestica_Ear	negative	MSigDB Immunologic Signatures	GSE13306_TREG_VS_TCONV_UP	Genes up-regulated in regulatory T cell (Treg) versus conventional T cells.	127	0.000707523	1	0.0106407	3.39281	2.94741	10	89	0.02	0.11236	4	29	191	NFIX,NPR2,S100A13,ZNF608
Monodelphis domestica_Ear	negative	MSigDB Immunologic Signatures	GSE15930_NAIVE_VS_72H_IN_VITRO_STIM_CD8_TCELL_UP	Genes up-regulated in comparison of CD8 T cells at 0 h versus those at 72 h.	130	0.000707824	1	0.0103996	3.16339	3.47728	11	105	0.022	0.104762	4	28	193	NFE2L1,NFIX,POLG2,SH2B3
Monodelphis domestica_Ear	negative	MSigDB Immunologic Signatures	GSE17721_0.5H_VS_8H_POLYIC_BMDM_DN	Genes down-regulated in comparison of dendritic cells (DC) stimulated with poly(I:C) (TLR3 agonist) at 0.5 h versus those stimulated at 24 h.	131	0.000725464	1	0.0105774	2.58823	5.79547	15	175	0.03	0.0857143	4	40	199	LMO4,PHC2,TNRC6A,TRAF4
Monodelphis domestica_Ear	negative	MSigDB Immunologic Signatures	GSE15930_NAIVE_VS_24H_IN_VITRO_STIM_CD8_TCELL_DN	Genes down-regulated in comparison of CD8 T cells at 0 h versus those at 24 h.	132	0.00072778	1	0.0105308	3.67249	2.45066	9	74	0.018	0.121622	5	28	199	CBX1,CKS1B,ENOPH1,HAX1,RFC4
Monodelphis domestica_Ear	negative	MSigDB Immunologic Signatures	GSE36392_TYPE_2_MYELOID_VS_EOSINOPHIL_IL25_TREATED_LUNG_UP	Genes up-regulated in comparison of type 2 myeloid (T2M) cells treated with IL25 [GeneID=64806] versus eosinophils treated with IL25 [GeneID=64806].	133	0.000770134	1	0.0110598	4.02613	1.98702	8	60	0.016	0.133333	3	25	188	FKRP,GAS2L1,PHC2
Monodelphis domestica_Ear	negative	MSigDB Immunologic Signatures	GSE8515_CTRL_VS_IL6_4H_STIM_MAC_UP	Genes up-regulated in comparison of untreated macrophages versus those treated with IL6 [GeneID=3569].	134	0.000782918	1	0.0111595	2.94595	4.07339	12	123	0.024	0.097561	3	36	190	EIF4G2,MFSD11,NPTN
Monodelphis domestica_Ear	negative	MSigDB Immunologic Signatures	GSE339_CD4POS_VS_CD8POS_DC_DN	Genes down-regulated in comparison of CD4 [GeneID=920] dendritic cells (DC) versus CD8 DCs.	135	0.000803269	1	0.0113648	3.62352	2.48377	9	75	0.018	0.12	2	27	199	C9orf64,PHC2
Monodelphis domestica_Ear	negative	MSigDB Immunologic Signatures	GSE22886_NEUTROPHIL_VS_DC_UP	Genes up-regulated in comparison of neutrophils versus dendritic cells (DC).	136	0.000835266	1	0.0117306	4.49728	1.5565	7	47	0.014	0.148936	3	19	206	KLF2,L3MBTL1,PHC2
Monodelphis domestica_Ear	negative	MSigDB Immunologic Signatures	GSE9988_LOW_LPS_VS_VEHICLE_TREATED_MONOCYTE_DN	Genes down-regulated in comparison of monocytes treated with 1 ng/ml LPS (TLR4 agonist) versus monocytes treated with control IgG.	137	0.000841412	1	0.0117306	2.92219	4.1065	12	124	0.024	0.0967742	6	28	191	CSK,PHC2,PTP4A2,PURA,RANBP6,TNRC6A
Monodelphis domestica_Ear	negative	MSigDB Immunologic Signatures	GSE26669_CD4_VS_CD8_TCELL_IN_MLR_UP	Genes up-regulated in comparison of untreated CD4 [GeneID=920] T cells versus the untreated CD8 T cells.	138	0.000843205	1	0.0116704	3.31824	3.01364	10	91	0.02	0.10989	3	35	199	DACH1,ZBTB7B,ZNF608
Monodelphis domestica_Ear	negative	MSigDB Immunologic Signatures	GSE3982_MAST_CELL_VS_BASOPHIL_UP	Genes up-regulated in comparison of mast cells versus basophils.	138	0.000843205	1	0.0116704	3.31824	3.01364	10	91	0.02	0.10989	1	32	194	NFS1
Monodelphis domestica_Ear	negative	MSigDB Immunologic Signatures	GSE9650_EFFECTOR_VS_MEMORY_CD8_TCELL_DN	Genes down-regulated in comparison of effector CD8 T cells versus memory CD8 T cells.	140	0.000877264	1	0.0119684	2.45247	6.52404	16	197	0.032	0.0812183	4	41	195	DDX6,LMO4,PHF12,RBM39
Monodelphis domestica_Ear	negative	MSigDB Immunologic Signatures	GSE17721_POLYIC_VS_PAM3CSK4_8H_BMDM_UP	Genes up-regulated in comparison of dendritic cells (DC) stimulated with poly(I:C) (TLR3 agonist) at 8 h versus DC cells stimulated with Pam3Csk4 (TLR1/2 agonist) at 8 h.	141	0.000896908	1	0.0121496	3.07552	3.57663	11	108	0.022	0.101852	4	33	193	C6orf62,COX20,SMAD4,ZBTB7B
Monodelphis domestica_Ear	negative	MSigDB Immunologic Signatures	GSE360_L_MAJOR_VS_T_GONDII_MAC_DN	Genes down-regulated in comparison of macrophages exposed to L. major versus macrophages exposed to M. tuberculosis.	142	0.000903508	1	0.0121528	2.89882	4.13962	12	125	0.024	0.096	7	41	210	ERI3,HNRNPR,MSH6,PATZ1,RFC4,SRSF5,UPF1
Monodelphis domestica_Ear	negative	MSigDB Immunologic Signatures	GSE36392_EOSINOPHIL_VS_MAC_IL25_TREATED_LUNG_DN	Genes down-regulated in comparison of eosinophils treated with IL25 [GeneID=64806] versus macrophages treated with IL25 [GeneID=64806].	143	0.00091866	1	0.0122702	3.28217	3.04676	10	92	0.02	0.108696	1	31	190	NFS1
Monodelphis domestica_Ear	negative	MSigDB Immunologic Signatures	GSE9006_1MONTH_VS_4MONTH_POST_TYPE_1_DIABETES_DX_PBMC_DN	Genes down-regulated in comparison of peripheral blood mononuclear cells (PBMC) from patients with type 1 diabetes at 1 month after the diagnosis versus those at 4 months later.	143	0.00091866	1	0.0122702	3.28217	3.04676	10	92	0.02	0.108696	4	26	186	ERI3,LMAN1L,SFPQ,SMEK1
Monodelphis domestica_Ear	negative	MSigDB Immunologic Signatures	GSE360_L_MAJOR_VS_B_MALAYI_HIGH_DOSE_MAC_DN	Genes down-regulated in comparison of macrophages exposed to L. major versus macrophages exposed to 50 worms/well B. malayi.	143	0.00091866	1	0.0122702	3.28217	3.04676	10	92	0.02	0.108696	3	34	200	CKS1B,PATZ1,PRRC2A
Monodelphis domestica_Ear	negative	MSigDB Immunologic Signatures	GSE29618_LAIV_VS_TIV_FLU_VACCINE_DAY7_BCELL_DN	Genes down-regulated in comparison of B cells from LAIV influenza vaccinee at day 7 post-vaccination versus those from TIV influenza vaccinee at day 7 post-vaccination.	143	0.00091866	1	0.0122702	3.28217	3.04676	10	92	0.02	0.108696	2	35	192	BAG6,IPO9
Monodelphis domestica_Ear	negative	MSigDB Immunologic Signatures	GSE12366_GC_BCELL_VS_PLASMA_CELL_UP	Genes up-regulated in comparison of germinal center B cells versus plasma cells.	143	0.00091866	1	0.0122702	3.28217	3.04676	10	92	0.02	0.108696	5	31	183	MCM9,PHC2,PUM2,RNF19B,SH2B3
Monodelphis domestica_Ear	negative	MSigDB Immunologic Signatures	GSE6269_E_COLI_VS_STREP_AUREUS_INF_PBMC_DN	Genes down-regulated in comparison of peripheral blood mononuclear cells (PBMC) from patients with acute E. coli infection versus PBMC from patients with acute S. aureus infection.	148	0.000960665	1	0.0123978	3.89626	2.05325	8	62	0.016	0.129032	3	21	173	FLOT2,PHC2,RNF19B
Monodelphis domestica_Ear	negative	MSigDB Immunologic Signatures	GSE15930_NAIVE_VS_24H_IN_VITRO_STIM_IL12_CD8_TCELL_DN	Genes down-regulated in comparison of CD8 T cells at 0 h versus those at 24 h after stimulation with IL12 .	148	0.000960665	1	0.0123978	3.89626	2.05325	8	62	0.016	0.129032	4	24	199	CKS1B,ENOPH1,HAX1,RFC4
Monodelphis domestica_Ear	negative	MSigDB Immunologic Signatures	GSE39820_CTRL_VS_TGFBETA3_IL6_CD4_TCELL_DN	Genes down-regulated in comparison of untreated CD4 [GeneID=920] T cells versus those treated with TGFB3 [GeneID=7043] IL6 [GeneID=3569].	148	0.000960665	1	0.0123978	3.89626	2.05325	8	62	0.016	0.129032	3	31	191	FOSL2,HDAC5,ZBTB7B
Monodelphis domestica_Ear	negative	MSigDB Cancer Neighborhood	MORF_ACP1	Neighborhood of ACP1	1	8.80535e-19	3.75988e-16	3.75988e-16	5.79519	6.55716	38	198	0.076	0.191919	15	56	215	ATP5A1,BAG6,BRD2,CSK,DHX15,DIAPH1,EIF4A2,EIF4G2,FUS,GNB2,HNRNPC,HNRNPK,HNRNPR,PTP4A2,SRSF3
Monodelphis domestica_Ear	negative	MSigDB Cancer Neighborhood	MORF_UBE2I	Neighborhood of UBE2I	2	5.10945e-17	2.18173e-14	1.09087e-14	5.83332	5.82859	34	176	0.068	0.193182	14	55	241	ATP5A1,BAG6,BRD2,COPS6,CSK,EIF4A2,EIF4G2,FUS,GNB2,HNRNPC,HNRNPK,PTBP1,PTP4A2,SRSF3
Monodelphis domestica_Ear	negative	MSigDB Cancer Neighborhood	MORF_G22P1	Neighborhood of G22P1	3	4.69606e-16	2.00522e-13	6.68406e-14	7.86354	3.17923	25	96	0.05	0.260417	8	30	171	ATP5A1,BAG6,DHX15,EIF4G2,FUS,HNRNPC,PTBP1,SRSF3
Monodelphis domestica_Ear	negative	MSigDB Cancer Neighborhood	GNF2_HDAC1	Neighborhood of HDAC1	4	3.09023e-15	1.31953e-12	3.29882e-13	6.35705	4.40456	28	133	0.056	0.210526	12	37	108	CSK,DHX15,HNRNPC,HNRNPDL,HNRNPK,HNRNPR,HNRNPU,NOL11,RBM39,SF3B1,SRSF1,SRSF3
Monodelphis domestica_Ear	negative	MSigDB Cancer Neighborhood	MORF_EIF4A2	Neighborhood of EIF4A2	5	6.7317e-14	2.87444e-11	5.74887e-12	6.45214	3.87468	25	117	0.05	0.213675	10	29	140	BRD2,CASC3,EIF4A2,EIF4G2,HNRNPC,HNRNPK,PTP4A2,PUM2,RBM5,SRSF11
Monodelphis domestica_Ear	negative	MSigDB Cancer Neighborhood	GNF2_TDG	Neighborhood of TDG	6	3.12528e-13	1.3345e-10	2.22416e-11	9.21234	1.9539	18	59	0.036	0.305085	8	17	35	DHX15,HNRNPK,HNRNPR,HNRNPU,PTBP1,SFPQ,SRSF1,SRSF3
Monodelphis domestica_Ear	negative	MSigDB Cancer Neighborhood	MORF_CTBP1	Neighborhood of CTBP1	7	6.87829e-13	2.93703e-10	4.19576e-11	5.60783	4.63638	26	140	0.052	0.185714	9	42	169	BAG6,COPS6,CSK,DIAPH1,EIF4G2,GNB2,HNRNPC,HNRNPK,PTBP1
Monodelphis domestica_Ear	negative	MSigDB Cancer Neighborhood	GNF2_ELAC2	Neighborhood of ELAC2	8	5.69322e-12	2.43101e-09	3.03876e-10	9.29108	1.72208	16	52	0.032	0.307692	6	13	46	DHX15,FUS,HNRNPK,HNRNPR,SFPQ,SRSF1
Monodelphis domestica_Ear	negative	MSigDB Cancer Neighborhood	MORF_SNRP70	Neighborhood of SNRP70	9	6.57881e-12	2.80915e-09	3.12128e-10	6.86273	2.91429	20	88	0.04	0.227273	8	19	62	CSK,DIAPH1,EIF4A2,EIF4G2,HNRNPK,PTBP1,PTP4A2,RBM5
Monodelphis domestica_Ear	negative	MSigDB Cancer Neighborhood	MORF_CCNI	Neighborhood of CCNI	10	8.89328e-12	3.79743e-09	3.79743e-10	6.0392	3.64287	22	110	0.044	0.2	8	27	88	ATP5A1,BRD2,EIF4A2,EIF4G2,GNB2,HNRNPC,HNRNPK,PTP4A2
Monodelphis domestica_Ear	negative	MSigDB Cancer Neighborhood	GNF2_SMC1L1	Neighborhood of SMC1L1	11	2.4256e-11	1.03573e-08	9.41576e-10	11.5455	1.12598	13	34	0.026	0.382353	4	6	27	DHX15,HNRNPK,PTBP1,SFPQ
Monodelphis domestica_Ear	negative	MSigDB Cancer Neighborhood	MORF_JUND	Neighborhood of JUND	12	2.86835e-11	1.22479e-08	1.02065e-09	9.24367	1.62273	15	49	0.03	0.306122	3	9	65	EIF4A2,EIF4G2,HNRNPK
Monodelphis domestica_Ear	negative	MSigDB Cancer Neighborhood	MORF_NPM1	Neighborhood of NPM1	13	3.61744e-11	1.54465e-08	1.18819e-09	6.29083	3.17923	20	96	0.04	0.208333	6	25	166	ATP5A1,COPS6,EIF4A2,EIF4G2,HNRNPC,HNRNPK
Monodelphis domestica_Ear	negative	MSigDB Cancer Neighborhood	GNF2_KPNB1	Neighborhood of KPNB1	14	1.12192e-10	4.79062e-08	3.42187e-09	6.71022	2.68247	18	81	0.036	0.222222	8	22	73	DHX15,HNRNPK,HNRNPR,HNRNPU,NOL11,SFPQ,SRSF1,SRSF3
Monodelphis domestica_Ear	negative	MSigDB Cancer Neighborhood	GNF2_XRCC5	Neighborhood of XRCC5	15	1.33264e-10	5.69036e-08	3.79357e-09	7.12961	2.38442	17	72	0.034	0.236111	7	22	76	DHX15,HNRNPC,HNRNPK,HNRNPU,SFPQ,SRSF1,SRSF3
Monodelphis domestica_Ear	negative	MSigDB Cancer Neighborhood	GNF2_DDX5	Neighborhood of DDX5	16	2.1307e-10	9.09808e-08	5.6863e-09	6.47057	2.78182	18	84	0.036	0.214286	7	20	59	HNRNPDL,MSL1,RBM39,RBM5,SF3B1,SRSF5,SRSF6
Monodelphis domestica_Ear	negative	MSigDB Cancer Neighborhood	MORF_TPT1	Neighborhood of TPT1	17	3.14546e-10	1.34311e-07	7.90066e-09	7.94632	1.88767	15	57	0.03	0.263158	3	13	105	EIF4A2,EIF4G2,HNRNPK
Monodelphis domestica_Ear	negative	MSigDB Cancer Neighborhood	GNF2_APEX1	Neighborhood of APEX1	18	7.86636e-10	3.35894e-07	1.86608e-08	5.34443	3.74222	20	113	0.04	0.176991	11	38	91	ATP5A1,DHX15,FUS,HNRNPC,HNRNPR,HNRNPU,NOL11,PTBP1,SFPQ,SRSF1,SRSF3
Monodelphis domestica_Ear	negative	MSigDB Cancer Neighborhood	GNF2_DEK	Neighborhood of DEK	19	4.23977e-09	1.81038e-06	9.52832e-08	7.28869	1.92078	14	58	0.028	0.241379	7	19	57	DHX15,HNRNPR,HNRNPU,PTBP1,SFPQ,SRSF1,SRSF3
Monodelphis domestica_Ear	negative	MSigDB Cancer Neighborhood	MORF_BUB3	Neighborhood of BUB3	20	4.84681e-09	2.06959e-06	1.03479e-07	4.2348	5.43118	23	164	0.046	0.140244	12	55	278	ATP5A1,BAG6,CSK,FUS,HAX1,HNRNPC,HNRNPR,HNRNPU,RFC4,SRSF1,SRSF3,UBAP2L
Monodelphis domestica_Ear	negative	MSigDB Cancer Neighborhood	MORF_ACTG1	Neighborhood of ACTG1	21	5.29173e-09	2.25957e-06	1.07598e-07	5.70369	2.98053	17	90	0.034	0.188889	4	23	144	EIF4A2,EIF4G2,HNRNPC,HNRNPK
Monodelphis domestica_Ear	negative	MSigDB Cancer Neighborhood	MORF_HDAC1	Neighborhood of HDAC1	22	7.76685e-09	3.31644e-06	1.50747e-07	4.13398	5.56365	23	168	0.046	0.136905	13	61	256	ATP5A1,BAG6,COPS6,CSK,DIAPH1,FUS,GNB2,HAX1,HNRNPC,HNRNPR,HNRNPU,PTBP1,SRSF3
Monodelphis domestica_Ear	negative	MSigDB Cancer Neighborhood	MORF_RAD23A	Neighborhood of RAD23A	23	1.06411e-08	4.54376e-06	1.97555e-07	3.66867	7.08703	26	214	0.052	0.121495	14	72	350	BAG6,BZW1,CSK,DHX15,DIAPH1,FUS,GNB2,HAX1,HNRNPC,HNRNPR,HNRNPU,RFC4,SRSF1,UBAP2L
Monodelphis domestica_Ear	negative	MSigDB Cancer Neighborhood	MORF_XRCC5	Neighborhood of XRCC5	24	5.14941e-08	2.1988e-05	9.16165e-07	4.22322	4.73573	20	143	0.04	0.13986	11	53	238	BAG6,CSK,DIAPH1,FUS,HAX1,HNRNPC,HNRNPR,HNRNPU,PTBP1,PUM2,SRSF1
Monodelphis domestica_Ear	negative	MSigDB Cancer Neighborhood	MORF_SART1	Neighborhood of SART1	25	5.60919e-08	2.39512e-05	9.58049e-07	6.0392	2.31819	14	70	0.028	0.2	3	15	64	EIF4G2,HNRNPC,HNRNPK
Monodelphis domestica_Ear	negative	MSigDB Cancer Neighborhood	GNF2_MCM5	Neighborhood of MCM5	26	7.95183e-08	3.39543e-05	1.30593e-06	7.90848	1.39091	11	42	0.022	0.261905	5	12	61	DHX15,HNRNPU,PTBP1,SFPQ,SRSF1
Monodelphis domestica_Ear	negative	MSigDB Cancer Neighborhood	GCM_DDX5	Neighborhood of DDX5	27	1.66252e-07	7.09897e-05	2.62925e-06	5.56242	2.51689	14	76	0.028	0.18421	5	22	65	EIF4G2,FUS,HNRNPH1,HNRNPU,SRSF5
Monodelphis domestica_Ear	negative	MSigDB Cancer Neighborhood	GCM_CSNK1A1	Neighborhood of CSNK1A1	28	1.69861e-07	7.25307e-05	2.59038e-06	8.38778	1.19221	10	36	0.02	0.277778	4	11	34	CSNK1A1,DHX15,HIPK1,PCNP
Monodelphis domestica_Ear	negative	MSigDB Cancer Neighborhood	MORF_EIF3S2	Neighborhood of EIF3S2	29	2.53509e-07	0.000108248	3.7327e-06	4.01206	4.73573	19	143	0.038	0.132867	8	46	246	ATP5A1,BAG6,CSK,FUS,GNB2,HNRNPC,HNRNPR,RFC4
Monodelphis domestica_Ear	negative	MSigDB Cancer Neighborhood	GNF2_RBBP6	Neighborhood of RBBP6	30	2.92569e-07	0.000124927	4.16423e-06	5.77276	2.25195	13	68	0.026	0.191176	4	21	69	FUS,HNRNPDL,NOL11,RBM39
Monodelphis domestica_Ear	negative	MSigDB Cancer Neighborhood	MORF_DAP3	Neighborhood of DAP3	31	3.89077e-07	0.000166136	5.35923e-06	4.55789	3.5104	16	106	0.032	0.150943	6	42	194	BAG6,COPS6,EIF4A2,HAX1,HNRNPC,PUM2
Monodelphis domestica_Ear	negative	MSigDB Cancer Neighborhood	MORF_AP3D1	Neighborhood of AP3D1	32	6.06459e-07	0.000258958	8.09244e-06	5.9402	2.02013	12	61	0.024	0.196721	5	25	128	BAG6,BZW1,HAX1,HNRNPU,PTBP1
Monodelphis domestica_Ear	negative	MSigDB Cancer Neighborhood	GNF2_DAP3	Neighborhood of DAP3	32	6.06459e-07	0.000258958	8.09244e-06	5.9402	2.02013	12	61	0.024	0.196721	8	27	120	DHX15,HNRNPC,HNRNPR,HNRNPU,NOL11,PTBP1,SRSF1,SRSF3
Monodelphis domestica_Ear	negative	MSigDB Cancer Neighborhood	MORF_GNB1	Neighborhood of GNB1	34	6.65501e-07	0.000284169	8.35791e-06	3.48415	6.02729	21	182	0.042	0.115385	12	68	306	BAG6,CSK,DIAPH1,FUS,GNB2,HAX1,HNRNPC,HNRNPR,HNRNPU,PTBP1,PTP4A2,PUM2
Monodelphis domestica_Ear	negative	MSigDB Cancer Neighborhood	GCM_PPP1CC	Neighborhood of PPP1CC	35	8.31464e-07	0.000355035	1.01439e-05	6.38762	1.72208	11	52	0.022	0.211538	3	12	57	ATP5A1,EIF4G2,HNRNPU
Monodelphis domestica_Ear	negative	MSigDB Cancer Neighborhood	MORF_ANP32B	Neighborhood of ANP32B	36	1.17559e-06	0.000501977	1.39438e-05	3.8009	4.73573	18	143	0.036	0.125874	9	48	199	ATP5A1,AZIN1,COPS6,EIF4G2,FUS,GNB2,HNRNPC,PTBP1,SRSF3
Monodelphis domestica_Ear	negative	MSigDB Cancer Neighborhood	MORF_CSNK2B	Neighborhood of CSNK2B	37	1.18971e-06	0.000508005	1.37299e-05	3.49087	5.72924	20	173	0.04	0.115607	12	61	288	ACOT13,ATP5A1,BAG6,BZW1,FUS,GNB2,HAX1,HNRNPC,SMG7,SRSF1,SRSF3,UBAP2L
Monodelphis domestica_Ear	negative	MSigDB Cancer Neighborhood	GCM_DLG1	Neighborhood of DLG1	38	3.72963e-06	0.00159255	4.19093e-05	6.16245	1.62273	10	49	0.02	0.204082	5	18	74	DDHD2,FAXDC2,MTMR4,NPTN,SH3GLB2
Monodelphis domestica_Ear	negative	MSigDB Cancer Neighborhood	GNF2_NPM1	Neighborhood of NPM1	39	7.50037e-06	0.00320266	8.21194e-05	6.47057	1.39091	9	42	0.018	0.214286	5	16	73	DHX15,HNRNPC,HNRNPR,NOL11,SRSF1
Monodelphis domestica_Ear	negative	MSigDB Cancer Neighborhood	MORF_TERF1	Neighborhood of TERF1	40	7.88802e-06	0.00336819	8.42047e-05	4.36164	2.98053	13	90	0.026	0.144444	7	25	64	EIF4A2,FUS,HNRNPK,HNRNPR,HNRNPU,PTP4A2,PUM2
Monodelphis domestica_Ear	negative	MSigDB Cancer Neighborhood	GNF2_RPA1	Neighborhood of RPA1	41	9.21043e-06	0.00393285	9.59232e-05	6.32009	1.42403	9	43	0.018	0.209302	4	9	28	DHX15,HNRNPK,SRSF1,SRSF3
Monodelphis domestica_Ear	negative	MSigDB Cancer Neighborhood	GCM_ACTG1	Neighborhood of ACTG1	42	1.44074e-05	0.00615197	0.000146476	4.13208	3.14611	13	95	0.026	0.136842	3	29	127	EIF4G2,HNRNPK,HNRNPU
Monodelphis domestica_Ear	negative	MSigDB Cancer Neighborhood	MORF_CDC10	Neighborhood of CDC10	43	1.64834e-05	0.0070384	0.000163684	3.29059	5.16625	17	156	0.034	0.108974	9	41	147	CASC3,CNOT1,DIAPH1,EIF4A2,HNRNPK,HNRNPR,PTP4A2,PUM2,SRSF11
Monodelphis domestica_Ear	negative	MSigDB Cancer Neighborhood	MORF_RAN	Neighborhood of RAN	44	1.91534e-05	0.0081785	0.000185875	3.40237	4.70261	16	142	0.032	0.112676	7	53	271	COPS6,EIF4G2,FUS,HAX1,HNRNPC,PTBP1,SRSF3
Monodelphis domestica_Ear	negative	MSigDB Cancer Neighborhood	MORF_NME2	Neighborhood of NME2	45	1.971e-05	0.00841615	0.000187026	4.31371	2.78182	12	84	0.024	0.142857	4	24	158	COPS6,EIF4G2,HNRNPC,TCEB2
Monodelphis domestica_Ear	negative	MSigDB Cancer Neighborhood	GCM_RAD21	Neighborhood of RAD21	46	1.9784e-05	0.00844777	0.000183647	5.78221	1.5565	9	47	0.018	0.191489	2	14	37	EIF4G2,HNRNPU
Monodelphis domestica_Ear	negative	MSigDB Cancer Neighborhood	MORF_DEK	Neighborhood of DEK	47	3.04652e-05	0.0130087	0.00027678	2.9123	6.52404	19	197	0.038	0.0964467	13	70	262	BZW1,COPS6,EIF4A2,FUS,HNRNPC,HNRNPK,HNRNPR,HNRNPU,MSH6,PUM2,RFC4,SRSF1,SRSF3
Monodelphis domestica_Ear	negative	MSigDB Cancer Neighborhood	MORF_HAT1	Neighborhood of HAT1	48	3.13891e-05	0.0134032	0.000279232	3.43136	4.37144	15	132	0.03	0.113636	9	48	175	BZW1,C6orf62,FUS,HNRNPR,HNRNPU,RFC4,SMG7,SRSF1,UBAP2L
Monodelphis domestica_Ear	negative	MSigDB Cancer Neighborhood	GNF2_RAN	Neighborhood of RAN	49	4.13181e-05	0.0176428	0.000360057	6.0392	1.32468	8	40	0.016	0.2	4	14	87	CKS1B,HNRNPC,MSH6,RFC4
Monodelphis domestica_Ear	negative	MSigDB Cancer Neighborhood	GCM_BECN1	Neighborhood of BECN1	50	5.51756e-05	0.02356	0.000471199	6.81845	1.02663	7	31	0.014	0.225806	5	15	66	FUS,IKBKE,SMG7,UBAP2L,UPF1
Monodelphis domestica_Ear	negative	MSigDB Cancer Neighborhood	GNF2_RFC4	Neighborhood of RFC4	51	7.99107e-05	0.0341219	0.000669057	7.87722	0.76169	6	23	0.012	0.26087	3	7	61	CKS1B,MSH6,RFC4
Monodelphis domestica_Ear	negative	MSigDB Cancer Neighborhood	GNF2_RFC3	Neighborhood of RFC3	51	7.99107e-05	0.0341219	0.000669057	7.87722	0.76169	6	23	0.012	0.26087	3	7	42	CKS1B,MSH6,RFC4
Monodelphis domestica_Ear	negative	MSigDB Cancer Neighborhood	GNF2_SMC2L1	Neighborhood of SMC2L1	53	8.9013e-05	0.0380086	0.000717142	10.0653	0.496754	5	15	0.01	0.333333	2	5	33	CKS1B,RFC4
Monodelphis domestica_Ear	negative	MSigDB Cancer Neighborhood	GNF2_MSH6	Neighborhood of MSH6	54	0.000212883	0.0909012	0.00168336	12.0784	0.33117	4	10	0.008	0.4	2	4	31	MSH6,RFC4
Monodelphis domestica_Ear	negative	MSigDB Cancer Neighborhood	GNF2_CKS1B	Neighborhood of CKS1B	55	0.000233875	0.0998646	0.00181572	8.38778	0.596105	5	18	0.01	0.277778	2	7	38	CKS1B,RFC4
Monodelphis domestica_Ear	negative	MSigDB Cancer Neighborhood	MORF_AP2M1	Neighborhood of AP2M1	56	0.000406758	0.173685	0.00310153	2.99655	4.33832	13	131	0.026	0.0992366	5	48	217	COPS6,EIF4G2,GNB2,HNRNPC,TCEB2
Monodelphis domestica_Ear	negative	MSigDB Cancer Neighborhood	GCM_CDH5	Neighborhood of CDH5	57	0.000669558	0.285901	0.00501581	9.29108	0.430521	4	13	0.008	0.307692	2	6	33	AGER,SLC10A1
Monodelphis domestica_Ear	negative	MSigDB Cancer Neighborhood	MORF_UBE2N	Neighborhood of UBE2N	58	0.000707523	0.302112	0.00520884	3.39281	2.94741	10	89	0.02	0.11236	6	31	96	DHX15,FUS,HNRNPR,SRSF1,SRSF3,UBAP2L
Monodelphis domestica_Ear	negative	MSigDB Cancer Neighborhood	GNF2_G22P1	Neighborhood of G22P1	59	0.000800971	0.342014	0.00579686	6.56435	0.76169	5	23	0.01	0.217391	3	13	35	DHX15,PTBP1,SRSF3
Monodelphis domestica_Ear	negative	BioCyc Pathway	PWY-6823	molybdenum cofactor biosynthesis	1	3.80008e-13	1.26163e-10	1.26163e-10	23.2277	0.430521	10	13	0.02	0.769231	1	1	4	NFS1
Monodelphis domestica_Ear	negative	BioCyc Pathway	PWY0-1021	alanine biosynthesis III	1	3.80008e-13	1.26163e-10	1.26163e-10	23.2277	0.430521	10	13	0.02	0.769231	1	1	1	NFS1
Monodelphis domestica_Ear	negative	MGI Expression: Detected	5002	TS21_olfactory epithelium	1	1.57428e-13	1.4699e-09	1.4699e-09	3.65754	11.7565	43	355	0.086	0.121127	20	98	314	CPEB2,CRNKL1,EWSR1,FUS,HNRNPC,HNRNPK,HNRNPR,MSI2,PTBP1,RBM39,RBM5,SF3B1,SFPQ,SREK1,SRSF1,SRSF11,SRSF5,SRSF6,TNRC6A,ZBTB18
Monodelphis domestica_Ear	negative	MGI Expression: Detected	5001	TS21_nasal cavity epithelium	2	4.97659e-13	4.64664e-09	2.32332e-09	3.41412	13.1806	45	398	0.09	0.113065	21	104	325	CPEB2,CRNKL1,EWSR1,FUS,HNRNPC,HNRNPK,HNRNPR,MSI2,PTBP1,RBM39,RBM5,SF3B1,SFPQ,SREK1,SRSF1,SRSF11,SRSF5,SRSF6,TFAP2A,TNRC6A,ZBTB18
Monodelphis domestica_Ear	negative	MGI Expression: Detected	16743	TS20_mesenchymal stroma of ovary	3	1.29078e-12	1.2052e-08	4.01735e-09	21.5686	0.463638	10	14	0.02	0.714286	1	2	17	NFS1
Monodelphis domestica_Ear	negative	MGI Expression: Detected	5000	TS21_nasal cavity	4	1.42081e-12	1.32661e-08	3.31653e-09	3.31419	13.578	45	410	0.09	0.109756	21	107	334	CPEB2,CRNKL1,EWSR1,FUS,HNRNPC,HNRNPK,HNRNPR,MSI2,PTBP1,RBM39,RBM5,SF3B1,SFPQ,SREK1,SRSF1,SRSF11,SRSF5,SRSF6,TFAP2A,TNRC6A,ZBTB18
Monodelphis domestica_Ear	negative	MGI Expression: Detected	4999	TS21_nose	5	2.04921e-11	1.91334e-07	3.82669e-08	3.06731	14.6708	45	443	0.09	0.10158	21	117	365	CPEB2,CRNKL1,EWSR1,FUS,HNRNPC,HNRNPK,HNRNPR,MSI2,PTBP1,RBM39,RBM5,SF3B1,SFPQ,SREK1,SRSF1,SRSF11,SRSF5,SRSF6,TFAP2A,TNRC6A,ZBTB18
Monodelphis domestica_Ear	negative	MGI Expression: Detected	14856	TS28_olfactory epithelium	6	2.13397e-08	0.000199249	3.32081e-05	2.92497	11.6241	34	351	0.068	0.0968661	20	98	317	ARRDC3,COPS6,CRNKL1,EWSR1,FUS,HNRNPC,HNRNPH1,HNRNPK,HNRNPR,MSI2,PTBP1,RBM5,SF3B1,SFPQ,SREK1,SRSF1,SRSF11,SRSF5,SRSF6,TNRC6A
Monodelphis domestica_Ear	negative	MGI Expression: Detected	14340	TS28_trigeminal V ganglion	7	3.66092e-08	0.00034182	4.88314e-05	3.11299	9.63704	30	291	0.06	0.103093	16	79	239	CRNKL1,EWSR1,FUS,HNRNPC,HNRNPK,HNRNPR,MSI2,RBM5,SF3B1,SFPQ,SREK1,SRSF1,SRSF11,SRSF5,SRSF6,TNRC6A
Monodelphis domestica_Ear	negative	MGI Expression: Detected	14833	TS28_nasal cavity epithelium	8	3.72775e-08	0.00034806	4.35075e-05	2.85979	11.889	34	359	0.068	0.0947075	20	101	329	ARRDC3,COPS6,CRNKL1,EWSR1,FUS,HNRNPC,HNRNPH1,HNRNPK,HNRNPR,MSI2,PTBP1,RBM5,SF3B1,SFPQ,SREK1,SRSF1,SRSF11,SRSF5,SRSF6,TNRC6A
Monodelphis domestica_Ear	negative	MGI Expression: Detected	6992	TS28_nose	9	7.78781e-08	0.000727148	8.07942e-05	2.77477	12.2533	34	370	0.068	0.0918919	20	105	346	ARRDC3,COPS6,CRNKL1,EWSR1,FUS,HNRNPC,HNRNPH1,HNRNPK,HNRNPR,MSI2,PTBP1,RBM5,SF3B1,SFPQ,SREK1,SRSF1,SRSF11,SRSF5,SRSF6,TNRC6A
Monodelphis domestica_Ear	negative	MGI Expression: Detected	8452	TS23_physiological umbilical hernia epidermis	10	5.13539e-07	0.00479492	0.000479492	16.4705	0.364287	6	11	0.012	0.545454	1	3	10	ZBTB7B
Monodelphis domestica_Ear	negative	MGI Expression: Detected	15733	TS17_metanephric mesenchyme	11	1.21755e-06	0.0113682	0.00103348	3.97932	4.27209	17	129	0.034	0.131783	5	31	144	EPHA4,EWSR1,NFS1,OLFML3,PTP4A2
Monodelphis domestica_Ear	negative	MGI Expression: Detected	16269	TS23_epithelium	12	3.06574e-06	0.0286248	0.0023854	12.9411	0.463638	6	14	0.012	0.428571	1	4	10	ZBTB7B
Monodelphis domestica_Ear	negative	MGI Expression: Detected	6169	TS22_lower jaw incisor enamel organ	13	4.40672e-06	0.0411455	0.00316504	16.7756	0.298053	5	9	0.01	0.555556	1	1	8	TRAF4
Monodelphis domestica_Ear	negative	MGI Expression: Detected	12496	TS23_lower jaw incisor dental papilla	13	4.40672e-06	0.0411455	0.00316504	16.7756	0.298053	5	9	0.01	0.555556	1	1	2	TRAF4
Monodelphis domestica_Ear	negative	MGI Expression: Detected	12492	TS23_lower jaw incisor enamel organ	13	4.40672e-06	0.0411455	0.00316504	16.7756	0.298053	5	9	0.01	0.555556	1	1	3	TRAF4
Monodelphis domestica_Ear	negative	MGI Expression: Detected	14669	TS21_brain mantle layer	16	8.57328e-06	0.0800487	0.00500305	15.098	0.33117	5	10	0.01	0.5	1	2	5	TRAF4
Monodelphis domestica_Ear	negative	MGI Expression: Detected	12074	TS23_lower jaw incisor epithelium	16	8.57328e-06	0.0800487	0.00500305	15.098	0.33117	5	10	0.01	0.5	1	2	8	TRAF4
Monodelphis domestica_Ear	negative	MGI Expression: Detected	2565	TS17_3rd branchial arch mesenchyme derived from neural crest	18	1.52897e-05	0.14276	0.00793112	13.7255	0.364287	5	11	0.01	0.454545	1	2	5	TRAF4
Monodelphis domestica_Ear	negative	MGI Expression: Detected	7017	TS28_corpus striatum	19	2.14649e-05	0.200418	0.0105483	1.67614	39.3761	66	1189	0.132	0.0555088	32	258	1009	AGER,BRD2,COPS6,CRNKL1,CSNK2A1,EPHA4,EWSR1,FLOT2,FUS,GPR3,HNRNPC,HNRNPH1,HNRNPK,HNRNPR,LDB1,LMO4,MSI2,NEUROD6,NFE2L1,NFIB,NFIX,OGDH,RBM39,RBM5,SF3B1,SFPQ,SREK1,SRSF11,SRSF5,SRSF6,TCF4,TNRC6A
Monodelphis domestica_Ear	negative	MGI Expression: Detected	7944	TS26_retina	20	2.68423e-05	0.250626	0.0125313	1.88469	24.4072	46	737	0.092	0.0624152	21	176	722	ARRDC3,BRD2,CBX1,CKS1B,CLK1,COPS6,IPO9,LDB1,LMO4,MCM9,METTL9,MTMR4,PHC2,POU4F3,PRKD2,RBM39,SAT1,SETD6,THRA,ZNF219,ZNF821
Monodelphis domestica_Ear	negative	MGI Expression: Detected	15576	TS20_testis	21	3.74976e-05	0.350115	0.0166722	3.38015	4.43767	15	134	0.03	0.11194	6	51	233	FUS,HHIP,LIMD2,NANOS3,NFS1,PTP4A2
Monodelphis domestica_Ear	negative	MGI Expression: Detected	7756	TS23_physiological umbilical hernia	22	4.54486e-05	0.424354	0.0192888	8.62743	0.695456	6	21	0.012	0.285714	1	7	47	ZBTB7B
Monodelphis domestica_Ear	negative	MGI Expression: Detected	16929	TS17_nephric duct, metanephric portion	23	5.55431e-05	0.518606	0.0225481	4.20451	2.61624	11	79	0.022	0.13924	2	17	102	NFS1,PTP4A2
Monodelphis domestica_Ear	negative	MGI Expression: Detected	15120	TS28_lateral ventricle	24	6.07535e-05	0.567255	0.0236356	8.23527	0.728573	6	22	0.012	0.272727	2	7	26	PTBP1,SFPQ
Monodelphis domestica_Ear	negative	MGI Expression: Detected	14848	TS28_retina inner nuclear layer	25	7.06476e-05	0.659637	0.0263855	1.81097	25.4007	46	767	0.092	0.0599739	22	208	888	ARRDC3,BRD2,CBX1,CLK1,COPS6,CSNK2A1,DACH1,GPR3,IPO9,LDB1,LMO4,MCM9,METTL9,MTMR4,PHC2,RBM39,SETD6,SMEK1,TRNP1,ZNF219,ZNF593,ZNF821
Monodelphis domestica_Ear	negative	MGI Expression: Detected	16763	TS17_nephric duct, mesonephric portion	26	7.87108e-05	0.734923	0.0282663	4.05068	2.71559	11	82	0.022	0.134146	2	21	100	NFS1,PTP4A2
Monodelphis domestica_Ear	negative	MGI Expression: Detected	14670	TS21_brain ventricular layer	27	0.000107945	1	0.0373291	1.64199	35.9319	59	1085	0.118	0.0543779	30	192	520	BRD2,CPEB2,CRNKL1,EWSR1,FUS,HMX3,HNRNPC,HNRNPK,HNRNPR,L3MBTL1,MSI2,NFE2L1,NFIB,NFIX,PATZ1,PTBP1,RBM39,RBM5,SF3B1,SFPQ,SREK1,SRSF1,SRSF11,SRSF5,SRSF6,TCF4,THRA,TNRC6A,ZBTB18,ZNF821
Monodelphis domestica_Ear	negative	MGI Expression: Detected	16927	TS17_urogenital system mesenchyme	28	0.000169336	1	0.0564675	2.84198	5.62988	16	170	0.032	0.0941176	4	24	98	EWSR1,NFS1,OLFML3,PTP4A2
Monodelphis domestica_Ear	negative	MGI Expression: Detected	15574	TS20_ovary	29	0.000263863	1	0.0849548	2.97707	4.70261	14	142	0.028	0.0985916	5	44	193	FUS,HHIP,LIMD2,NFS1,PTP4A2
Monodelphis domestica_Ear	negative	MGI Expression: Detected	7583	TS26_eye	30	0.000297441	1	0.0925734	1.68954	27.8182	47	840	0.094	0.0559524	22	193	808	ARRDC3,BRD2,CBX1,CKS1B,CLK1,COPS6,IPO9,LDB1,LMO4,MCM9,METTL9,MTMR4,OLFM1,PHC2,POU4F3,PRKD2,RBM39,SAT1,SETD6,THRA,ZNF219,ZNF821
Monodelphis domestica_Ear	negative	MGI Expression: Detected	8707	TS24_thymus	31	0.000298311	1	0.0898493	3.49638	3.14611	11	95	0.022	0.11579	4	18	112	CSK,CSNK2A1,LMO4,TRAF4
Monodelphis domestica_Ear	negative	MGI Expression: Detected	5344	TS21_cerebral cortex	32	0.000309695	1	0.0903632	1.4831	50.5696	75	1527	0.15	0.0491159	39	258	724	BRD2,CPEB2,CRNKL1,DACH1,EPHA4,EWSR1,FUS,HMX3,HNRNPC,HNRNPH1,HNRNPK,HNRNPR,L3MBTL1,LDB1,LMO4,MSI2,NEUROD6,NFE2L1,NFIB,NFIX,PATZ1,PHC2,PTBP1,RBM39,RBM5,RNF34,SF3B1,SFPQ,SREK1,SRSF1,SRSF11,SRSF5,SRSF6,TCF4,THRA,TNRC6A,VEZF1,ZBTB18,ZNF821
Monodelphis domestica_Ear	negative	MGI Expression: Detected	7488	TS26_sensory organ	33	0.00031262	1	0.0884526	1.66435	29.441	49	889	0.098	0.0551181	23	212	938	ARRDC3,BRD2,CBX1,CKS1B,CLK1,COPS6,IPO9,LDB1,LMO4,MCM9,METTL9,MTMR4,OLFM1,PHC2,POU4F3,PRKD2,RBM39,SAT1,SETD6,THRA,TRPC1,ZNF219,ZNF821
Monodelphis domestica_Ear	negative	MGI Expression: Detected	17386	TS28_male pelvic urethra muscle	34	0.000343501	1	0.0943314	18.1176	0.165585	3	5	0.006	0.6	1	1	5	LDB3
Monodelphis domestica_Ear	negative	MGI Expression: Detected	17383	TS28_male pelvic urethra	34	0.000343501	1	0.0943314	18.1176	0.165585	3	5	0.006	0.6	1	1	10	LDB3
Monodelphis domestica_Ear	negative	MGI Expression: Detected	14702	TS28_cerebellum molecular layer	36	0.000386587	1	0.100266	3.99653	2.25195	9	68	0.018	0.132353	3	27	134	EPHA4,GPR3,PHC2
Monodelphis domestica_Ear	negative	MGI Expression: Detected	14849	TS28_retina outer nuclear layer	37	0.000396078	1	0.0999509	1.72784	24.3079	42	734	0.084	0.0572207	21	207	957	ARRDC3,BRD2,CBX1,CKS1B,CLK1,COPS6,CSNK2A1,IPO9,LDB1,MCM9,METTL9,MTMR4,PHC2,RBM39,SAT1,SETD6,SMEK1,TRNP1,ZNF219,ZNF593,ZNF821
Monodelphis domestica_Ear	negative	MGI Expression: Detected	2556	TS17_2nd branchial arch mesenchyme derived from neural crest	38	0.000400621	1	0.0984369	7.549	0.662339	5	20	0.01	0.25	1	4	7	TRAF4
Monodelphis domestica_Ear	negative	MGI Expression: Detected	6167	TS22_lower jaw incisor epithelium	39	0.000511613	1	0.122485	7.18952	0.695456	5	21	0.01	0.238095	1	4	16	TRAF4
Monodelphis domestica_Ear	negative	MGI Expression: Detected	15573	TS20_female reproductive system	40	0.000565988	1	0.132116	2.76303	5.0669	14	153	0.028	0.0915033	5	49	219	FUS,HHIP,LIMD2,NFS1,PTP4A2
Monodelphis domestica_Ear	negative	MGI Expression: Detected	14706	TS28_hippocampus region CA1	41	0.000581737	1	0.13248	3.04497	3.94092	12	119	0.024	0.10084	4	35	166	EPHA4,NEUROD6,PHC2,TRAF4
Monodelphis domestica_Ear	negative	MGI Expression: Detected	7797	TS24_haemolymphoid system gland	42	0.000601193	1	0.133651	3.22482	3.41105	11	103	0.022	0.106796	4	23	130	CSK,CSNK2A1,LMO4,TRAF4
Monodelphis domestica_Ear	negative	MGI Expression: Detected	6283	TS22_liver	43	0.00062449	1	0.135602	1.59585	31.9579	51	965	0.102	0.0528497	19	249	1447	ATP5A1,CBX1,CNOT1,CSNK2A1,ENOPH1,LDB3,MYBPC3,NFIX,NFS1,OGDH,PIGV,PURA,RUNX1T1,SAT1,SH2B3,SHC1,THRA,TNRC6A,TRAF4
Monodelphis domestica_Ear	negative	MGI Expression: Detected	14718	TS28_retina layer	44	0.000654341	1	0.138854	1.59255	32.0241	51	967	0.102	0.0527404	25	245	1112	ARRDC3,BRD2,CBX1,CKS1B,CLK1,COPS6,CSNK2A1,DACH1,GPR3,IPO9,LDB1,LMO4,MCM9,METTL9,MTMR4,PHC2,POU4F3,RBM39,SAT1,SETD6,SMEK1,TRNP1,ZNF219,ZNF593,ZNF821
Monodelphis domestica_Ear	negative	MGI Expression: Detected	17382	TS28_urethra of male	45	0.000670093	1	0.139037	15.098	0.198702	3	6	0.006	0.5	1	2	11	LDB3
Monodelphis domestica_Ear	negative	MGI Expression: Detected	16770	TS28_detrusor muscle	45	0.000670093	1	0.139037	15.098	0.198702	3	6	0.006	0.5	1	2	14	LDB3
Monodelphis domestica_Ear	negative	MGI Expression: Detected	5351	TS21_corpus striatum	47	0.000893992	1	0.1776	1.49414	41.4956	62	1253	0.124	0.0494812	32	198	540	BRD2,CPEB2,CRNKL1,EPHA4,EWSR1,FUS,HMX3,HNRNPC,HNRNPH1,HNRNPK,HNRNPR,L3MBTL1,LDB1,LMO4,MSI2,NFIB,PATZ1,PTBP1,RBM39,RBM5,SF3B1,SFPQ,SREK1,SRSF1,SRSF11,SRSF5,SRSF6,TCF4,THRA,TNRC6A,ZBTB18,ZNF821
Monodelphis domestica_Ear	negative	MGI Expression: Detected	7015	TS28_olfactory bulb	48	0.000960092	1	0.186758	1.37606	64.6774	89	1953	0.178	0.0455709	43	502	2348	AGER,BRD2,C6orf62,CNOT1,COPS6,CRNKL1,CSNK2A1,EPHA4,EWSR1,FLOT2,FUS,GPR3,HDAC5,HNRNPC,HNRNPK,HNRNPR,KCNAB3,LDB1,LIMD2,LMO4,MSI2,NEUROD6,NFE2L1,NFIB,NFS1,OGDH,OLFM1,PHC2,PTBP1,RBM39,RBM5,RUNX1T1,SF3B1,SFPQ,SREK1,SRSF1,SRSF11,SRSF5,SRSF6,TNRC6A,TRAF4,ZBTB18,ZBTB7B
Monodelphis domestica_Ear	negative	MSigDB Perturbation	DITTMER_PTHLH_TARGETS_UP	Genes up-regulated in MDA-MB-231 cells (breast cancer) after knockdown of PTHLH [GeneID=5744] by RNAi.	1	1.01886e-19	3.42743e-16	3.42743e-16	9.59167	2.81494	27	85	0.054	0.317647	8	23	114	ATP5A1,HAX1,HNRNPH1,NPTN,RBM39,RFC4,SFPQ,SRSF3
Monodelphis domestica_Ear	negative	MSigDB Perturbation	MOOTHA_PGC	Genes up-regulated in differentiating C2C12 cells (myoblasts) upon expression of PPARGC1A [GeneID=10891] off an adenoviral vector.	2	1.46456e-18	4.92678e-15	2.46339e-15	7.00197	4.57014	32	138	0.064	0.231884	9	58	421	ACOT13,ATP5A1,AZIN1,BAG6,EIF4A2,NFIX,NFS1,S100A13,SAT1
Monodelphis domestica_Ear	negative	MSigDB Perturbation	DIAZ_CHRONIC_MEYLOGENOUS_LEUKEMIA_UP	Genes up-regulated in CD34+ [GeneID=947] cells isolated from bone marrow of CML (chronic myelogenous leukemia) patients, compared to those from normal donors.	3	1.72782e-13	5.81237e-10	1.93746e-10	2.56449	27.6858	71	836	0.142	0.0849282	33	265	1381	AZIN1,CBX1,CSDE1,CSNK1A1,CSNK2A1,DHX15,EIF4G2,ENOPH1,FLOT2,GNB2,HNRNPC,HNRNPK,HNRNPR,HP1BP3,LDB1,LMO4,MSH6,NPTN,OGDH,PCNP,PSTPIP2,PTBP1,PTP4A2,PUM2,RBM39,RBM5,RFC4,SH3GLB2,SMAD4,SRSF1,SRSF3,SRSF5,UPF1
Monodelphis domestica_Ear	negative	MSigDB Perturbation	STAMBOLSKY_BOUND_BY_MUTATED_TP53	Gene promoters preferentially bound by a mutated form of TP53 [GeneID=7157] in SKBR3 cells (breast cancer).	4	3.80008e-13	1.27835e-09	3.19587e-10	23.2277	0.430521	10	13	0.02	0.769231	1	1	18	NFS1
Monodelphis domestica_Ear	negative	MSigDB Perturbation	LIU_SOX4_TARGETS_DN	Genes down-regulated in LNCaP cells (prostate cancer) by overexpression of SOX4 [GeneID=6659] and up-regulated by its RNAi knockdown.	5	4.36986e-13	1.47002e-09	2.94004e-10	4.75166	6.52404	31	197	0.062	0.15736	12	58	307	BAG6,ERI3,FLOT2,HNRNPU,MSH6,NFIX,POLG2,PTBP1,SRSF1,SRSF5,TRAF4,WDR26
Monodelphis domestica_Ear	negative	MSigDB Perturbation	MUELLER_PLURINET	Genes constituting the PluriNet protein-protein network shared by the pluripotent cells (embryonic stem cells, embryonical carcinomas and induced pluripotent cells).	6	5.67067e-13	1.90762e-09	3.17936e-10	5.03267	5.76235	29	174	0.058	0.166667	13	59	304	BAG6,CKS1B,COPS6,DIAPH1,EWSR1,FUS,HNRNPK,MSH6,POLG2,RFC4,SRSF1,SRSF3,ZNF593
Monodelphis domestica_Ear	negative	MSigDB Perturbation	MOHANKUMAR_TLX1_TARGETS_UP	Up-regulated in MCF7 cells (breast cancer) by TLX1 (HOX11) [GeneID=3195].	7	7.76143e-12	2.61095e-08	3.72992e-09	3.51536	11.0942	39	335	0.078	0.116418	13	88	423	ATXN1L,DDX6,EIF4G2,ENOPH1,FUS,HIPK1,HNRNPK,NPTN,PRRC2A,SMG7,SRSF1,TFAP2A,TRAF4
Monodelphis domestica_Ear	negative	MSigDB Perturbation	HOSHIDA_LIVER_CANCER_SUBCLASS_S2	Genes from 'subtype S2' signature of hepatocellular carcinoma (HCC): proliferation, MYC and AKT1 [GeneID=4609;207] activation.	8	7.98667e-12	2.68672e-08	3.3584e-09	7.76469	2.31819	18	70	0.036	0.257143	6	22	115	CASC3,CSNK2A1,EIF4A2,HNRNPC,HNRNPU,RBM39
Monodelphis domestica_Ear	negative	MSigDB Perturbation	HOEBEKE_LYMPHOID_STEM_CELL_UP	Genes up-regulated in the common lymphoid progenitor (CLP, defined as CD34+CD38-CD7+ [GeneID=947;952;924]) compared to a multipotent cord blood cell (defined as CD34+CD38+CD7-).	9	9.65813e-12	3.249e-08	3.60999e-09	7.17155	2.64936	19	80	0.038	0.2375	6	19	88	CHD3,MSL1,RBM39,SF3B1,TCF4,TRAF4
Monodelphis domestica_Ear	negative	MSigDB Perturbation	JOSEPH_RESPONSE_TO_SODIUM_BUTYRATE_DN	Genes down-regulated in H460 cells (non-small cell lung carcinoma, NSCLC) after treatment with sodium butyrate [PubChem=5222465].	10	1.12438e-11	3.7824e-08	3.7824e-09	10.8396	1.29156	14	39	0.028	0.358974	3	7	65	CKS1B,EIF4G2,THRA
Monodelphis domestica_Ear	negative	MSigDB Perturbation	MORI_PRE_BI_LYMPHOCYTE_DN	Down-regulated genes in the B lymphocyte developmental signature, based on expression profiling of lymphomas from the Emu-myc transgenic mice: the Pre-BI stage.	11	1.45451e-11	4.89297e-08	4.44815e-09	9.63702	1.5565	15	47	0.03	0.319149	5	16	74	CLK1,KLF2,RBM39,SAT1,UBLCP1
Monodelphis domestica_Ear	negative	MSigDB Perturbation	RICKMAN_TUMOR_DIFFERENTIATED_WELL_VS_POORLY_UP	Up-regulated genes that vary between HNSCC (head and neck squamous cell carcinoma) groups formed on the basis of their level of pathological differentiation: well vs poorly differentiated tumors.	12	1.91433e-11	6.43979e-08	5.36649e-09	3.72134	9.40522	35	284	0.07	0.123239	12	57	244	ATP5A1,HNRNPU,IPO9,LMO4,MSH6,MSI2,RBM39,SFPQ,SRSF1,SRSF3,SRSF6,TRAF4
Monodelphis domestica_Ear	negative	MSigDB Perturbation	PENG_GLUTAMINE_DEPRIVATION_DN	Genes down-regulated in BJAB cells (B-lymphoma) after glutamine [PubChem=738] deprivation.	13	3.5058e-11	1.17935e-07	9.07193e-09	4.58029	5.89482	27	178	0.054	0.151685	12	62	332	BZW1,CYB561,DHX15,EIF4G2,EWSR1,FUS,L3MBTL1,MFSD11,SFPQ,SRSF1,UBAP2L,ZNF593
Monodelphis domestica_Ear	negative	MSigDB Perturbation	RUAN_RESPONSE_TO_TROGLITAZONE_UP	Adipocyte abundant genes up-regulated in 3T3-L1 cells (fibroblasts induced to differentiate to adipocytes) in response to troglitazone [PubChem=5591].	14	5.00579e-11	1.68395e-07	1.20282e-08	16.7756	0.596105	10	18	0.02	0.555556	1	5	25	NFS1
Monodelphis domestica_Ear	negative	MSigDB Perturbation	YAO_TEMPORAL_RESPONSE_TO_PROGESTERONE_CLUSTER_2	Genes co-regulated in uterus during a time course response to progesterone [PubChem=5994]: SOM cluster 2.	15	7.93081e-11	2.66792e-07	1.77862e-08	6.0392	3.3117	20	100	0.04	0.2	6	23	83	CLK1,RBM39,SFPQ,SNX17,SRRM2,UBAP2L
Monodelphis domestica_Ear	negative	MSigDB Perturbation	GALE_APL_WITH_FLT3_MUTATED_UP	Genes up-regulated in acute promyelocytic leukemia (APL) patients with mutated FLT3 [GeneID=2322].	16	1.82404e-10	6.13607e-07	3.83504e-08	10.0653	1.29156	13	39	0.026	0.333333	5	10	55	C6orf62,CSNK1A1,DHX15,HNRNPH1,SRSF11
Monodelphis domestica_Ear	negative	MSigDB Perturbation	MARSON_BOUND_BY_FOXP3_STIMULATED	Genes with promoters bound by FOXP3 [GeneID=50943] in hybridoma cells stimulated by PMA [PubChem=4792] and ionomycin [PubChem=3733].	17	1.94763e-10	6.55184e-07	3.85402e-08	2.86671	15.6974	45	474	0.09	0.0949367	24	167	988	ASF1A,BIN3,CSK,ENOPH1,HNRNPDL,HNRNPU,HP1BP3,HPS6,LIMD2,MFSD11,NPTN,NR1D1,POLG2,PRRC2A,SAMD4B,SH2B3,SHC1,SMG7,SRRM2,SRSF1,SRSF3,TMEM53,UBAP2L,WDR26
Monodelphis domestica_Ear	negative	MSigDB Perturbation	HSIAO_HOUSEKEEPING_GENES	Housekeeping genes identified as expressed across 19 normal tissues.	18	2.29449e-10	7.71865e-07	4.28814e-08	3.85481	7.78249	30	235	0.06	0.12766	13	58	393	ATP5A1,BRD2,CASC3,COPS6,EIF4A2,EIF4G2,FUS,HLA-DOA,HNRNPC,HNRNPK,NFIB,PTP4A2,TRAF4
Monodelphis domestica_Ear	negative	MSigDB Perturbation	SHIRAISHI_PLZF_TARGETS_UP	Genes up-regulated in A375 and 397 cells (melanoma) by forced expression of PLZF [GeneID=7704] off adenovirus vector.	19	3.68864e-10	1.24086e-06	6.53083e-08	14.379	0.695456	10	21	0.02	0.476191	1	3	10	NFS1
Monodelphis domestica_Ear	negative	MSigDB Perturbation	BURTON_ADIPOGENESIS_11	Strongly down-regulated at 2-96 h during differentiation of 3T3-L1 cells (fibroblast) into adipocytes.	20	4.11519e-10	1.38435e-06	6.92175e-08	7.80931	1.92078	15	58	0.03	0.258621	3	15	55	IRF1,NFIX,RBM39
Monodelphis domestica_Ear	negative	MSigDB Perturbation	STARK_PREFRONTAL_CORTEX_22Q11_DELETION_DN	Genes down-regulated in prefrontal cortex (PFC) of mice carrying a hemizygotic microdeletion in the 22q11.2 region.	21	4.72972e-10	1.59108e-06	7.57656e-08	3.74331	8.01431	30	242	0.06	0.123967	12	81	504	ACOT13,COPS6,EIF4G2,ENOPH1,ERI3,GOLGA2,IPO9,NFIX,PHC2,PURA,RNF34,TCEB2
Monodelphis domestica_Ear	negative	MSigDB Perturbation	DAIRKEE_CANCER_PRONE_RESPONSE_BPA_E2	'Cancer prone response profile' (CPRP): genes common to estradiol and bisphenol A [PubChem=5757;6623] response of epithelial cell cultures from patients at high risk of breast cancer.	22	4.79311e-10	1.6124e-06	7.3291e-08	6.17645	2.91429	18	88	0.036	0.204545	6	24	119	EIF4G2,HNRNPC,PTP4A2,SFPQ,SRSF3,ZBTB18
Monodelphis domestica_Ear	negative	MSigDB Perturbation	CHEN_HOXA5_TARGETS_9HR_UP	Genes up-regulated 9 h after induction of HoxA5 [GeneID=3205] expression in a breast cancer cell line.	23	6.493e-10	2.18424e-06	9.49672e-08	4.17604	6.22599	26	188	0.052	0.138298	9	50	214	C6orf62,CLK1,FOSL2,RBM39,RBM5,SAT1,SFPQ,SREK1,TRPC1
Monodelphis domestica_Ear	negative	MSigDB Perturbation	GARY_CD5_TARGETS_UP	Genes up-regulated in Daudi cells (B lymphocytes) stably expressing CD5 [GeneID=921] off a plasmid vector.	24	1.86792e-09	6.28368e-06	2.6182e-07	3.63354	7.98119	29	241	0.058	0.120332	13	78	460	FUS,GNB2,IRF1,METTL9,NFE2L1,PI4KB,PIK3IP1,PRRC2A,RBM39,SAT1,SH3GLB2,TCF4,WDR34
Monodelphis domestica_Ear	negative	MSigDB Perturbation	RICKMAN_METASTASIS_DN	Genes down-regulated in metastatic vs non-metastatic HNSCC (head and neck squamous cell carcinoma) samples.	25	3.2022e-09	1.07722e-05	4.30889e-07	5.21567	3.64287	19	110	0.038	0.172727	9	39	247	FLOT2,FOSL2,GAS2L1,NPM2,OGDH,RNF19B,SH3GLB2,UBAP2L,ZBTB7B
Monodelphis domestica_Ear	negative	MSigDB Perturbation	SESTO_RESPONSE_TO_UV_C0	Cluster 0: genes changed in primary keratinocytes by UVB irradiation.	26	3.31571e-09	1.1154e-05	4.29001e-07	7.41656	1.88767	14	57	0.028	0.245614	3	16	106	BRD2,EIF4G2,TRAF4
Monodelphis domestica_Ear	negative	MSigDB Perturbation	SPIELMAN_LYMPHOBLAST_EUROPEAN_VS_ASIAN_UP	Genes up-regulated in lymphoblastoid cells from the European population compared to those from the Asian population.	27	9.33376e-09	3.13988e-05	1.16292e-06	3.81263	6.55716	25	198	0.05	0.126263	10	63	482	CSK,ENOPH1,GOLGA2,HNRNPDL,HNRNPU,LDB1,NFE2L1,PRRC2A,RBM39,TCEB2
Monodelphis domestica_Ear	negative	MSigDB Perturbation	BLALOCK_ALZHEIMERS_DISEASE_DN	Genes down-regulated in brain from patients with Alzheimer's disease.	28	1.20187e-08	4.04311e-05	1.44397e-06	2.30272	23.0163	53	695	0.106	0.076259	27	222	1230	ACOT13,ASF1A,ATP5A1,AZIN1,BAG6,CRNKL1,CSNK2A1,ENOPH1,EPHA4,HNRNPC,HNRNPDL,HNRNPK,HNRNPR,LMO4,MTMR4,NEUROD6,NPTN,OLFM1,PFDN2,PUM2,RUNX1T1,SAT1,SFPQ,SH3GLB2,SRSF3,SRSF5,TRPC1
Monodelphis domestica_Ear	negative	MSigDB Perturbation	MOOTHA_HUMAN_MITODB_6_2002	Mitochondrial genes; based on literature and sequence annotation resources and converted to Affymetrix HG-U133A probe sets.	29	1.6374e-08	5.5082e-05	1.89938e-06	4.74152	4.00715	19	121	0.038	0.157025	5	49	430	AZIN1,HAX1,NFS1,OGDH,POLG2
Monodelphis domestica_Ear	negative	MSigDB Perturbation	SMITH_TERT_TARGETS_UP	Genes consistently up-regulated in HMEC cells (primary mammary epithelium) upon expression of TERT [GeneID=7015] off a retroviral vector.	30	1.73639e-08	5.84123e-05	1.94708e-06	4.98649	3.60975	18	109	0.036	0.165138	5	28	145	EWSR1,LMO4,PRRC2A,SRSF11,TRPC1
Monodelphis domestica_Ear	negative	MSigDB Perturbation	RASHI_RESPONSE_TO_IONIZING_RADIATION_3	Cluster 3: genes activated by ionizing radiation regardless of ATM [GeneID=472] status.	31	2.77383e-08	9.33117e-05	3.01005e-06	7.70962	1.5565	12	47	0.024	0.255319	4	14	46	NFIX,SETD6,SFPQ,UBAP2L
Monodelphis domestica_Ear	negative	MSigDB Perturbation	NIKOLSKY_BREAST_CANCER_20Q11_AMPLICON	Genes within amplicon 20q11 identified in a copy number alterations study of 191 breast tumor samples.	32	3.44047e-08	0.000115737	3.61679e-06	9.74065	1.02663	10	31	0.02	0.322581	2	11	28	NFS1,RBM39
Monodelphis domestica_Ear	negative	MSigDB Perturbation	SCHLOSSER_SERUM_RESPONSE_DN	Cluster 4: genes down-regulated in B493-6 cells (B lymphocytes) upon serum stimulation but not affected by MYC [GeneID=4609].	33	3.46017e-08	0.0001164	3.52728e-06	2.63455	14.8033	39	447	0.078	0.0872483	19	119	692	ARID4A,AZIN1,BZW1,CBX1,CYB561,HIPK1,HNRNPR,MSH6,NPTN,PTP4A2,PURA,SAT1,SF3B1,SFPQ,SRSF11,SRSF5,TFAP2A,THRA,ZBTB18
Monodelphis domestica_Ear	negative	MSigDB Perturbation	CASORELLI_ACUTE_PROMYELOCYTIC_LEUKEMIA_DN	Genes down-regulated in APL (acute promyeolocytic leukemia) blasts expressing PML-RARA fusion [GeneID=5371;5914] compared to normal promyeloblasts.	34	3.99165e-08	0.000134279	3.94938e-06	2.85184	11.9221	34	360	0.068	0.0944444	16	101	651	CKS1B,DHX15,FUS,HNRNPC,HNRNPK,HNRNPU,LMO4,NFIB,PAF1,PSTPIP2,RFC4,SFPQ,SNX17,SRSF3,TCF4,UPF1
Monodelphis domestica_Ear	negative	MSigDB Perturbation	THEILGAARD_NEUTROPHIL_AT_SKIN_WOUND_DN	Genes down-regulated in polymorphonuclear neutrophilic granulocytes (PMNs) attracted to skin wounds.	35	6.39729e-08	0.000215205	6.14871e-06	3.83995	5.72924	22	173	0.044	0.127168	10	44	226	ARID4A,CBX1,EIF4G2,FLOT2,GNB2,HDAC5,PHC2,RBM5,SRSF1,UPF1
Monodelphis domestica_Ear	negative	MSigDB Perturbation	DORN_ADENOVIRUS_INFECTION_12HR_DN	Genes down-regulated in HeLa cells (cervical carcinoma) 12 h after infection with adenovirus Ad12.	36	7.95183e-08	0.000267499	7.43054e-06	7.90848	1.39091	11	42	0.022	0.261905	4	7	47	EWSR1,HNRNPH1,SRSF5,TRAF4
Monodelphis domestica_Ear	negative	MSigDB Perturbation	MARSON_BOUND_BY_E2F4_UNSTIMULATED	Genes with promoters bound by E2F4 [GeneID=1874] in unstimulated hybridoma cells.	37	8.73492e-08	0.000293843	7.9417e-06	3.31264	7.84872	26	237	0.052	0.109705	12	99	693	AP4M1,BAG6,CBX1,CKS1B,CRNKL1,MSH6,RFC4,SFPQ,SHC1,SRSF1,SRSF11,SRSF6
Monodelphis domestica_Ear	negative	MSigDB Perturbation	STARK_PREFRONTAL_CORTEX_22Q11_DELETION_UP	Genes up-regulated in prefrontal cortex (PFC) of mice carrying a hemizygotic microdeletion in the 22q11.2 region.	38	1.20838e-07	0.000406499	1.06973e-05	3.17234	8.51106	27	257	0.054	0.105058	11	58	180	CPEB2,CSNK1A1,KIAA0100,NFIX,OLFM1,OPCML,RBM39,SMG7,SPRED1,SRSF11,TCF4
Monodelphis domestica_Ear	negative	MSigDB Perturbation	JOHNSTONE_PARVB_TARGETS_2_DN	Genes down-regulated upon overexpression of PARVB [GeneID=29780] in MDA-MB-231 cells (breast cancer) cultured in 3D collagen I and 3D Matrigel only.	39	1.36523e-07	0.000459264	1.1776e-05	3.0745	9.10717	28	275	0.056	0.101818	14	74	322	ARRDC3,C6orf62,CSNK1A1,DACH1,DHX15,HIPK1,HNRNPR,MRPL14,PCNP,PDIK1L,PTP4A2,SFPQ,SRSF1,SRSF3
Monodelphis domestica_Ear	negative	MSigDB Perturbation	KAUFFMANN_DNA_REPLICATION_GENES	Genes involved in DNA replication, compiled manually by the authors.	40	1.70519e-07	0.000573626	1.43406e-05	4.83136	3.3117	16	100	0.032	0.16	6	24	146	MCM9,NFIB,NFIX,POLG2,PURA,RFC4
Monodelphis domestica_Ear	negative	MSigDB Perturbation	WANG_TUMOR_INVASIVENESS_UP	Up-regulated genes in the subpopulation of invasive PyMT cells (breast cancer) compared to the general population of PyMT cells.	41	1.8415e-07	0.00061948	1.51093e-05	3.19145	8.14677	26	246	0.052	0.105691	14	76	370	AP3M1,ATP5A1,BRD2,CKS1B,EIF4G2,HNRNPDL,HNRNPR,HNRNPU,IPO9,PAF1,PTP4A2,SAMD4B,SRSF3,TNRC6A
Monodelphis domestica_Ear	negative	MSigDB Perturbation	DORN_ADENOVIRUS_INFECTION_48HR_DN	Genes down-regulated in HeLa cells (cervical carcinoma) 48 h after infection with adenovirus Ad12.	42	2.77745e-07	0.000934335	2.22461e-05	6.35705	1.88767	12	57	0.024	0.210526	5	12	40	EWSR1,HNRNPH1,SRSF1,SRSF5,TRAF4
Monodelphis domestica_Ear	negative	MSigDB Perturbation	BENPORATH_SOX2_TARGETS	Set 'Sox2 targets': genes upregulated and identified by ChIP on chip as SOX2 [GeneID=6657] transcription factor targets in human embryonic stem cells.	43	3.72907e-07	0.00125446	2.91735e-05	2.19014	21.4598	47	648	0.094	0.0725309	17	161	725	ARRDC3,C1orf54,CEP95,EIF4G2,FAXDC2,FUS,HNRNPC,HNRNPK,OLFML3,PPAPDC1B,RBM39,SAT1,SFPQ,SMG7,SPRED1,TNRC6A,TPM3
Monodelphis domestica_Ear	negative	MSigDB Perturbation	WATTEL_AUTONOMOUS_THYROID_ADENOMA_DN	Down-regulated genes characteristic for autonomous thyroid adenoma.	44	4.32605e-07	0.00145528	3.30746e-05	10.503	0.76169	8	23	0.016	0.347826	2	3	52	OLFML3,SFPQ
Monodelphis domestica_Ear	negative	MSigDB Perturbation	GHO_ATF5_TARGETS_UP	Genes up-regulated in HEP3B cells (liver cancer) overexpressing ATF5 [GeneID=22809] off a plasmid vector.	44	4.32605e-07	0.00145528	3.30746e-05	10.503	0.76169	8	23	0.016	0.347826	1	3	13	EIF4G2
Monodelphis domestica_Ear	negative	MSigDB Perturbation	PUJANA_BRCA1_PCC_NETWORK	Genes constituting the BRCA1-PCC network of transcripts whose expression positively correlated (Pearson correlation coefficient, PCC &gt;= 0.4) with that of BRCA1 [GeneID=672] across a compendium of normal tissues.	46	4.70467e-07	0.00158265	3.44054e-05	1.88907	34.4085	65	1039	0.13	0.0625601	37	320	1636	ACOT13,ASF1A,ATP5A1,AZIN1,BZW1,C6orf62,CDC14A,CKS1B,CNOT1,CSNK2A1,DHX15,DIAPH1,ERAL1,EWSR1,FUS,GPR3,HLA-DOA,HNRNPC,HNRNPH1,HNRNPK,HNRNPR,HNRNPU,IKBKE,MSH6,PTBP1,PTP4A2,RBBP5,RFC4,SF3B1,SFPQ,SMG7,SREK1,SRSF1,SRSF11,SRSF3,TRAF4,UBAP2L
Monodelphis domestica_Ear	negative	MSigDB Perturbation	BORCZUK_MALIGNANT_MESOTHELIOMA_UP	Genes up-regulated in biphasic (mixed) vs epithelial subtypes of malignant peritoneal mesothelioma.	47	4.85472e-07	0.00163313	3.47474e-05	3.8505	4.93443	19	149	0.038	0.127517	11	58	305	ATP5A1,AZIN1,CKS1B,HIPK1,HNRNPC,MSH6,RFC4,SMAD4,SRSF1,SRSF3,UBAP2L
Monodelphis domestica_Ear	negative	MSigDB Perturbation	CHEOK_RESPONSE_TO_MERCAPTOPURINE_UP	Genes specifically up-regulated in pediadric acute lymphoblastic leukemia (ALL) patients by mercaptopurine [PubChem=667490].	48	6.33724e-07	0.00213185	4.44135e-05	8.49263	1.05974	9	32	0.018	0.28125	2	5	13	POLG2,SFPQ
Monodelphis domestica_Ear	negative	MSigDB Perturbation	SCHAEFFER_PROSTATE_DEVELOPMENT_AND_CANCER_BOX4_DN	Early prostate development genes (down-regulated at 6 hr dihydrotestosterone [PubChem=10635]) which are also down-regulated in localized vs metastatic prostate cancers.	49	6.455e-07	0.00217146	4.43155e-05	7.36488	1.3578	10	41	0.02	0.243902	3	11	32	CSNK1A1,HNRNPC,SFPQ
Monodelphis domestica_Ear	negative	MSigDB Perturbation	GINESTIER_BREAST_CANCER_ZNF217_AMPLIFIED_DN	Genes down-regulated in non-metastatic breast cancer tumors having type 1 amplification in the 20q13 region; involves ZNF217 [GeneID=7764] locus only.	50	6.76367e-07	0.0022753	4.5506e-05	3.61629	5.53053	20	167	0.04	0.119761	8	56	303	GIGYF1,LIMD2,PRRC2A,PTBP1,SMG7,SRRM2,UBAP2L,ZBTB7B
Monodelphis domestica_Ear	negative	MSigDB Perturbation	OUELLET_CULTURED_OVARIAN_CANCER_INVASIVE_VS_LMP_UP	Genes up-regulated in pirmary cultures of epithelial ovarian cancer (EOC): invasive (TOV) vs low malignant potential (LMP) tumors.	51	7.47151e-07	0.00251342	4.92827e-05	4.62184	3.24546	15	98	0.03	0.153061	3	17	67	CBX1,LMO4,RBM39
Monodelphis domestica_Ear	negative	MSigDB Perturbation	ENK_UV_RESPONSE_KERATINOCYTE_DN	Genes down-regulated in NHEK cells (normal epidermal keratinocytes) after UVB irradiation.	52	7.63346e-07	0.0025679	4.93826e-05	2.82772	9.90197	28	299	0.056	0.0936455	16	104	501	ABCC5,AZIN1,CBX1,CSNK1A1,DHX15,GAS2L1,HNRNPDL,HNRNPR,MTMR4,NPTN,PTP4A2,PUM2,PURA,SMAD4,SRSF1,SRSF11
Monodelphis domestica_Ear	negative	MSigDB Perturbation	GRUETZMANN_PANCREATIC_CANCER_UP	Genes up-regulated in pancreatic ductal adenocarcinoma (PDAC) identified in a meta analysis across four independent studies.	53	7.98085e-07	0.00268476	5.06558e-05	3.44628	6.09352	21	184	0.042	0.11413	10	58	361	BZW1,CKS1B,CSK,CSNK1A1,FLOT2,HNRNPU,LMO4,NR1D1,RFC4,SHC1
Monodelphis domestica_Ear	negative	MSigDB Perturbation	MOOTHA_MITOCHONDRIA	Mitochondrial genes	54	9.74416e-07	0.00327794	6.07025e-05	4.04198	4.20585	17	127	0.034	0.133858	4	49	448	AZIN1,HAX1,NFS1,POLG2
Monodelphis domestica_Ear	negative	MSigDB Perturbation	PUJANA_ATM_PCC_NETWORK	Genes constituting the ATM-PCC network of transcripts whose expression positively correlated (Pearson correlation coefficient, PCC &gt;= 0.4) with that of ATM [GeneID=472] across a compendium of normal tissues.	55	1.14996e-06	0.00386848	7.03359e-05	1.93826	29.4079	57	888	0.114	0.0641892	31	263	1416	ASF1A,ATP5A1,C6orf62,CDC14A,CNOT1,CSK,CSNK2A1,DIAPH1,EWSR1,FUS,GPR3,HLA-DOA,HNRNPC,HNRNPH1,HNRNPK,HNRNPR,IKBKE,IPO9,MSH6,OPCML,PTP4A2,RFC4,SF3B1,SFPQ,SMG7,SRSF1,SRSF11,SRSF3,SRSF6,THRA,UBAP2L
Monodelphis domestica_Ear	negative	MSigDB Perturbation	OXFORD_RALA_TARGETS_DN	Genes down-regulated in the UMUC-3 cells (bladder cancer) after knockdown of RALA [GeneID=5898] by RNAi.	56	1.18892e-06	0.00399951	7.14199e-05	30.196	0.132468	4	4	0.008	1	1	1	10	FAXDC2
Monodelphis domestica_Ear	negative	MSigDB Perturbation	DORN_ADENOVIRUS_INFECTION_24HR_DN	Genes down-regulated in HeLa cells (cervical carcinoma) 24 h after infection with adenovirus Ad12.	57	1.24105e-06	0.00417488	7.32436e-05	6.15104	1.78832	11	54	0.022	0.203704	4	12	43	EWSR1,SRSF1,SRSF5,TRAF4
Monodelphis domestica_Ear	negative	MSigDB Perturbation	DORN_ADENOVIRUS_INFECTION_32HR_DN	Genes down-regulated in HeLa cells (cervical carcinoma) 32 h after infection with adenovirus Ad12.	58	1.24317e-06	0.00418201	7.21036e-05	5.57465	2.1526	12	65	0.024	0.184615	5	14	39	EWSR1,HNRNPH1,SRSF1,SRSF5,TRAF4
Monodelphis domestica_Ear	negative	MSigDB Perturbation	MILI_PSEUDOPODIA_CHEMOTAXIS_DN	Transcripts depleted in pseudopodia of NIH/3T3 cells (fibroblast) in response to the chemotactic migration stimulus by lysophosphatidic acid (LPA) [PubChem=3988].	59	1.44002e-06	0.00484423	8.21055e-05	2.80169	9.63704	27	291	0.054	0.0927835	13	86	451	ABCC5,DIAPH1,ERAL1,FUS,HNRNPDL,MFSD11,NFIB,NPR2,PI4KB,PIK3IP1,RBM39,SFPQ,WDR26
Monodelphis domestica_Ear	negative	MSigDB Perturbation	JIANG_VHL_TARGETS	Genes up-regulated in 786-0 cells (renal carcinoma, RCC) upon expression of VHL [GeneID=7428] off a retroviral vector under normoxia (normal oxygen) condition.	60	1.76542e-06	0.00593886	9.8981e-05	4.96896	2.61624	13	79	0.026	0.164557	9	28	134	ACOT13,AZIN1,EIF4A2,EWSR1,IKBKE,IRF1,NFE2L1,PATZ1,PTBP1
Monodelphis domestica_Ear	negative	MSigDB Perturbation	GUO_TARGETS_OF_IRS1_AND_IRS2	Transcripts dependent upon IRS1 and IRS2 [GeneID=3667, 8660] for normal expression in liver.	61	2.18676e-06	0.00735624	0.000120594	5.8273	1.88767	11	57	0.022	0.192983	2	12	98	FUS,RBM39
Monodelphis domestica_Ear	negative	MSigDB Perturbation	IVANOV_MUTATED_IN_COLON_CANCER	Genes mutated in colon cancer cell lines, identified using the GINI method described in the paper.	62	2.23219e-06	0.00750909	0.000121114	10.5686	0.662339	7	20	0.014	0.35	1	6	13	BAG6
Monodelphis domestica_Ear	negative	MSigDB Perturbation	LENAOUR_DENDRITIC_CELL_MATURATION_DN	Genes down-regulated during in vitro maturation of CD14+ [GeneID=929] monocytes (day 0) into immature (day 7) and mature dendritic cells (day 14).	63	2.42497e-06	0.00815759	0.000129485	7.34497	1.22533	9	37	0.018	0.243243	3	14	145	BRD2,PRRC2A,SNX17
Monodelphis domestica_Ear	negative	MSigDB Perturbation	WONG_MITOCHONDRIA_GENE_MODULE	Genes that comprise the mitochondria gene module	64	2.82526e-06	0.00950417	0.000148503	5.17646	2.31819	12	70	0.024	0.171429	2	29	219	HAX1,NFS1
Monodelphis domestica_Ear	negative	MSigDB Perturbation	GINESTIER_BREAST_CANCER_20Q13_AMPLIFICATION_DN	Genes down-regulated in metastatic breast cancer tumors having type 2 amplification in the 20q13 region; involves MYBL2, STK6 and ZNF217 [GeneID=4605;6790;7764]	65	2.83702e-06	0.00954373	0.000146827	3.74695	4.53702	17	137	0.034	0.124088	7	47	154	BAG6,BRD2,EWSR1,LIMD2,PRRC2A,PTBP1,SFPQ
Monodelphis domestica_Ear	negative	MSigDB Perturbation	GRAESSMANN_APOPTOSIS_BY_DOXORUBICIN_DN	Genes down-regulated in ME-A cells (breast cancer) undergoing apoptosis in response to doxorubicin [PubChem=31703].	66	3.37451e-06	0.0113519	0.000171998	1.73826	40.2702	70	1216	0.14	0.0575658	39	353	1732	CASC3,CBX1,CNOT1,COX20,CSDE1,CSNK2A1,DDX6,EIF4A2,EPHA4,ERI3,EWSR1,FOSL2,HNRNPDL,HNRNPK,HNRNPR,HNRNPU,HP1BP3,LZTS2,MTMR4,NFIB,NFIX,PHF12,PUM2,PURA,RBM39,RBM5,SMAD4,SMEK1,SPRED1,SREK1,SRSF1,SRSF3,SRSF6,TCF4,THRA,TNRC6A,TPM3,UBAP2L,ZBTB7B
Monodelphis domestica_Ear	negative	MSigDB Perturbation	MARSON_BOUND_BY_FOXP3_UNSTIMULATED	Genes with promoters bound by FOXP3 [GeneID=50943] in unstimulated hybridoma cells.	67	3.38013e-06	0.0113708	0.000169713	2.10442	20.4332	43	617	0.086	0.0696921	32	207	1195	AP4M1,ASF1A,CLK1,COX20,CSK,CSNK1A1,ENOPH1,ENSG00000129951,EWSR1,FOSL2,HNRNPDL,HNRNPU,HP1BP3,KCNAB3,KIAA0100,LDB1,LIMD2,MFSD11,MSH6,NPTN,NR1D1,PIK3IP1,POLG2,RBM5,SCML4,SHC1,SRSF1,TCF4,UBAP2L,VEZF1,WDR26,WDR34
Monodelphis domestica_Ear	negative	MSigDB Perturbation	MASSARWEH_TAMOXIFEN_RESISTANCE_UP	Genes up-regulated in breast cancer tumors (formed by MCF-7 xenografts) resistant to tamoxifen [PubChem=5376].	68	3.66389e-06	0.0123253	0.000181255	2.79593	8.94158	25	270	0.05	0.0925926	12	84	547	ABCC5,ATXN1L,C6orf62,CYB561,HNRNPC,NFIX,NPR2,PPAPDC1B,PSTPIP2,SAT1,TRAF4,WDR26
Monodelphis domestica_Ear	negative	MSigDB Perturbation	AGUIRRE_PANCREATIC_CANCER_COPY_NUMBER_DN	Down-regulated genes whose expression correlates with copy number losses in pancreatic adenocarcinoma cell lines and primary tumor specimens.	69	3.68596e-06	0.0123996	0.000179704	3.86509	4.13962	16	125	0.032	0.128	11	33	228	ASF1A,ATP5A1,NFIB,PATZ1,PHC2,PIGV,RANBP6,RNF19B,SRRM2,TCEB2,ZNF593
Monodelphis domestica_Ear	negative	MSigDB Perturbation	BRUINS_UVC_RESPONSE_LATE	Late response genes: differentially expressed only 12 h after UV-C irradiation of MEF cells (embryonic fibroblast).	70	4.1265e-06	0.0138815	0.000198308	2.23898	16.5254	37	499	0.074	0.0741483	17	161	1096	ACOT13,C9orf64,CCDC88C,CSNK2A1,DDX6,ERAL1,HNRNPDL,IKBKE,KCNAB3,MSI2,NFS1,PTP4A2,RFC4,SETD6,SHC1,TCF4,ZNF593
Monodelphis domestica_Ear	negative	MSigDB Perturbation	RHODES_CANCER_META_SIGNATURE	Genes commonly up-regulated in cancer relative to normal tissue, according to the meta-analysis of the OncoMine gene expression database.	71	4.20844e-06	0.0141572	0.000199397	8.05227	0.993509	8	30	0.016	0.266667	2	6	64	RFC4,TRAF4
Monodelphis domestica_Ear	negative	MSigDB Perturbation	RAY_TUMORIGENESIS_BY_ERBB2_CDC25A_DN	Down-regulated genes in breast tumors from transgenic mice overexpressing ERBB2 and CDC25A [GeneID=2064;993] compared to those from mice overexpressing ERBB2 only.	72	4.57771e-06	0.0153994	0.000213881	4.27014	3.27858	14	99	0.028	0.141414	6	29	154	FOSL2,HP1BP3,RBM39,RNF19B,TCF4,TMEM54
Monodelphis domestica_Ear	negative	MSigDB Perturbation	ACEVEDO_LIVER_TUMOR_VS_NORMAL_ADJACENT_TISSUE_UP	Genes up-regulated in liver tumor compared to the normal adjacent tissue.	73	5.44617e-06	0.0183209	0.000250972	2.6704	9.73639	26	294	0.052	0.0884354	14	132	847	C6orf62,CKS1B,ENOPH1,HAX1,HNRNPR,HPS6,IPO9,MSH6,PURA,RANBP6,RBBP5,RFC4,SRSF3,UBLCP1
Monodelphis domestica_Ear	negative	MSigDB Perturbation	MILI_PSEUDOPODIA_HAPTOTAXIS_UP	Transcripts enriched in pseudopodia of NIH/3T3 cells (fibroblast) in response to haptotactic migratory stimulus by fibronectin, FN1 [GeneID=2335].	74	5.91892e-06	0.0199112	0.000269071	2.54665	10.9948	28	332	0.056	0.0843374	15	117	499	AP3M1,BZW1,EIF4G2,HNRNPK,HNRNPR,PCNP,PTP4A2,RANBP6,SF3B1,SPRED1,SRSF1,SRSF11,SRSF3,UBLCP1,WDR26
Monodelphis domestica_Ear	negative	MSigDB Perturbation	RODRIGUES_THYROID_CARCINOMA_ANAPLASTIC_UP	Genes up-regulated in anaplastic thyroid carcinoma (ATC) compared to normal thyroid tissue.	75	6.49363e-06	0.0218446	0.000291261	2.19499	16.8565	37	509	0.074	0.0726915	13	138	708	ACOT13,BZW1,C6orf62,CNOT1,CSNK1A1,EIF4A2,EIF4G2,MSH6,RBM39,SF3B1,SRSF11,SRSF6,TFAP2A
Monodelphis domestica_Ear	negative	MSigDB Perturbation	PILON_KLF1_TARGETS_DN	Genes down-regulated in erythroid progenitor cells from fetal livers of E13.5 embryos with KLF1 [GeneID=10661] knockout compared to those from the wild type embryos.	76	7.93832e-06	0.0267045	0.000351375	1.70362	40.502	69	1223	0.138	0.0564186	46	388	1908	AP3M1,ATXN1L,BRD2,C1orf54,C6orf62,CCDC88C,CKS1B,CNOT1,COX20,DDX6,DHX15,EWSR1,FUS,HNRNPH1,HNRNPK,HNRNPR,HNRNPU,HP1BP3,IGSF6,IPO9,KIAA0100,LIMD2,METTL9,MFSD11,MSH6,MSL1,MTMR4,PATZ1,PTP4A2,PUM2,PYCARD,SF3B1,SH2B3,SMAD4,SMG7,SRSF11,SRSF3,SRSF6,TNRC6A,TPM3,UPF1,VEZF1,ZBTB18,ZBTB7B,ZNF593,ZNF608
Monodelphis domestica_Ear	negative	MSigDB Perturbation	GAZDA_DIAMOND_BLACKFAN_ANEMIA_ERYTHROID_DN	Genes down-regulated in erythroid progenitor cells isolated from bone marrow of patients with Diamond-Blackfan anemia (DBA) and mutated RPS19 [GeneID=6223].	77	8.44567e-06	0.0284112	0.000368977	3.18736	5.96105	19	180	0.038	0.105556	11	74	481	ASF1A,BRD2,C1orf54,C6orf62,IKBKE,MFSD11,PURA,SMG7,THRA,UNC5B,UPF1
Monodelphis domestica_Ear	negative	MSigDB Perturbation	HUTTMANN_B_CLL_POOR_SURVIVAL_UP	Up-regulated genes in B-CLL (B-cell chronic leukemia) patients expressing high levels of ZAP70 and CD38 [GeneID=7535;952], which are associated with poor survival.	78	9.14563e-06	0.0307659	0.000394435	3.60549	4.43767	16	134	0.032	0.119403	7	48	264	DIAPH1,LDB1,OGDH,PATZ1,PRRC2A,S100A13,SH3GLB2
Monodelphis domestica_Ear	negative	MSigDB Perturbation	BOYAULT_LIVER_CANCER_SUBCLASS_G123_UP	Up-regulated genes in hepatocellular carcinoma (HCC) subclass G123, defined by unsupervised clustering.	79	9.14639e-06	0.0307685	0.000389474	7.32024	1.09286	8	33	0.016	0.242424	4	8	44	CBX1,RFC4,SHC1,UBAP2L
Monodelphis domestica_Ear	negative	MSigDB Perturbation	SANA_RESPONSE_TO_IFNG_DN	Genes down-regulated in five primary endothelial cell types (lung, aortic, iliac, dermal, and colon) by IFNG [GeneID=3458].	80	9.36221e-06	0.0314945	0.000393681	5.59185	1.78832	10	54	0.02	0.185185	3	17	86	EIF4G2,HHIP,METTL9
Monodelphis domestica_Ear	negative	MSigDB Perturbation	WELCSH_BRCA1_TARGETS_DN	Down-regulated by induction of exogenous BRCA1 in EcR-293 cells	81	1.00901e-05	0.0339431	0.000419051	4.26683	3.04676	13	92	0.026	0.141304	4	23	152	BRD2,PRRC2A,SRSF11,UBAP2L
Monodelphis domestica_Ear	negative	MSigDB Perturbation	RUAN_RESPONSE_TO_TNF_DN	Adipocyte abundant genes down-regulated in 3T3-L1 cells (fibroblasts induced to differentiate to adipocytes) in response to TNF [GeneID=7124].	82	1.11081e-05	0.0373677	0.000455704	5.49018	1.82143	10	55	0.02	0.181818	1	11	85	NFS1
Monodelphis domestica_Ear	negative	MSigDB Perturbation	LEE_METASTASIS_AND_ALTERNATIVE_SPLICING_DN	Down-regulated genes displaying alternative splicing in MDA-MB-435 cells (breast cancer) whose metastatic potential has been reduced by expression of NME1 [GeneID=4830].	83	1.12428e-05	0.0378209	0.000455674	6.17645	1.45715	9	44	0.018	0.204545	2	10	44	CSNK2A1,EIF4G2
Monodelphis domestica_Ear	negative	MSigDB Perturbation	MCCLUNG_DELTA_FOSB_TARGETS_8WK	Genes up-regulated in the nucleus accumbens (a major reward center in brain) 8 weeks after induction of deltaFosB, a FOSB [GeneID=2354] splice variant.	84	1.1617e-05	0.0390794	0.000465231	7.10494	1.12598	8	34	0.016	0.235294	2	13	49	BAG6,NFE2L1
Monodelphis domestica_Ear	negative	MSigDB Perturbation	BENPORATH_MYC_MAX_TARGETS	Set 'Myc targets2': targets of c-Myc [GeneID=4609] and Max [GeneID=4149] identified by ChIP on chip in a Burkitt's lymphoma cell line; overlap set.	85	1.19454e-05	0.0401843	0.000472756	2.36522	12.6838	30	383	0.06	0.078329	13	131	791	AP4M1,ARID4A,AZIN1,CSDE1,FLOT2,HAX1,NFS1,NR1D1,PCNP,RBM39,SRSF11,SRSF5,ZNF593
Monodelphis domestica_Ear	negative	MSigDB Perturbation	DODD_NASOPHARYNGEAL_CARCINOMA_UP	Genes up-regulated in nasopharyngeal carcinoma (NPC) compared to the normal tissue.	86	1.29937e-05	0.0437108	0.000508265	2.1281	17.3864	37	525	0.074	0.0704762	20	181	1482	ASXL3,CCDC88C,CDC14A,CYB561,ENSG00000129951,FAXDC2,GOLGA2,HDAC5,HIPK1,HPS6,KLF2,KLHL14,MSI2,PIK3IP1,RUNX1T1,SAT1,THRA,TMEM53,TRNP1,WDR26
Monodelphis domestica_Ear	negative	MSigDB Perturbation	FOURNIER_ACINAR_DEVELOPMENT_LATE_2	Genes identified by method 2 as coordinately down-regulated late in HMEC cells (mammary epithelium) during acinar development in vitro.	87	1.34219e-05	0.0451514	0.000518982	3.68244	4.07339	15	123	0.03	0.121951	6	41	279	CKS1B,CSNK2A1,DHX15,MSH6,PHC2,SRSF11
Monodelphis domestica_Ear	negative	MSigDB Perturbation	PUJANA_CHEK2_PCC_NETWORK	Genes constituting the CHEK2-PCC network of transcripts whose expression positively correlates (Pearson correlation coefficient, PCC &gt;= 0.4) with that of CHEK2 [GeneID=11200].	88	1.37469e-05	0.0462447	0.000525508	2.23925	14.737	33	445	0.066	0.0741573	18	144	794	ASF1A,BZW1,CKS1B,CNOT1,CSNK2A1,DHX15,EWSR1,HNRNPC,HNRNPH1,HNRNPR,MSH6,RFC4,SFPQ,SMG7,SRSF1,SRSF11,SRSF3,UBAP2L
Monodelphis domestica_Ear	negative	MSigDB Perturbation	NIKOLSKY_BREAST_CANCER_1Q21_AMPLICON	Genes within amplicon 1q21 identified in a copy number alterations study of 191 breast tumor samples.	89	1.46264e-05	0.0492032	0.000552845	6.90194	1.15909	8	35	0.016	0.228571	4	16	38	CKS1B,DCST2,SHC1,ZBTB7B
Monodelphis domestica_Ear	negative	MSigDB Perturbation	CHANDRAN_METASTASIS_UP	Genes up-regulated in metastatic tumors from the whole panel of patients with prostate cancer.	90	1.51e-05	0.0507965	0.000564406	3.17853	5.663	18	171	0.036	0.105263	5	45	207	FUS,MSI2,RBBP5,RBM39,SFPQ
Monodelphis domestica_Ear	negative	MSigDB Perturbation	LEE_CALORIE_RESTRICTION_NEOCORTEX_UP	Up-regulated in the neocortex of aged (30-month) mice subjected to caloric restriction since young adulthood.	91	1.81181e-05	0.0609493	0.000669773	4.04689	3.21235	13	97	0.026	0.134021	4	20	85	BAG6,CSK,LDB1,PURA
Monodelphis domestica_Ear	negative	MSigDB Perturbation	KRIGE_RESPONSE_TO_TOSEDOSTAT_24HR_UP	Genes up-regulated in HL-60 cells (acute promyelocytic leukemia, APL) after treatment with the aminopeptidase inhibitor tosedostat (CHR-2797) [PubChem=15547703] for 24 h.	92	1.86773e-05	0.0628305	0.00068294	2.31092	12.9818	30	392	0.06	0.0765306	14	119	702	ARHGEF40,ARID4A,ARRDC3,CPEB2,CSNK1A1,FOSL2,GOLGA2,LMO4,NFE2L1,PPAPDC1B,RBM39,SAMD4B,SH2B3,TCF4
Monodelphis domestica_Ear	negative	MSigDB Perturbation	CHICAS_RB1_TARGETS_LOW_SERUM	Genes up-regulated in IMR90 cells (fibroblast) grown under low serum conditions and after knockdown of RB1 [GeneID=5925] by RNAi.	93	1.971e-05	0.0663043	0.00071295	4.31371	2.78182	12	84	0.024	0.142857	3	13	102	NFIB,RBM39,TCEB2
Monodelphis domestica_Ear	negative	MSigDB Perturbation	AMIT_EGF_RESPONSE_480_HELA	Genes whose expression peaked at 480 min after stimulation of HeLa cells with EGF [GeneID=1950].	94	2.26416e-05	0.0761662	0.000810278	3.96513	3.27858	13	99	0.026	0.131313	5	32	163	BRD2,CYB561,DIAPH1,PHC2,TRAF4
Monodelphis domestica_Ear	negative	MSigDB Perturbation	DARWICHE_SKIN_TUMOR_PROMOTER_DN	Genes down-regulated during skin tumor progression: epidermis treated with the carcinogen DMBA [PubChem=6001] followed by 20 weekly applications of the tumor promoter TPA [PubChem=4792], compared to the untreated skin.	95	2.39276e-05	0.0804925	0.00084729	3.70828	3.77533	14	114	0.028	0.122807	4	25	169	BAG6,SFPQ,SRSF1,TPM3
Monodelphis domestica_Ear	negative	MSigDB Perturbation	DAIRKEE_CANCER_PRONE_RESPONSE_E2	'Cancer prone response profile' (CPRP): genes changed in response to estradiol [PubChem=5757] in epithelial cell cultures from patients at high risk of breast cancer.	96	2.40446e-05	0.080886	0.000842562	9.53558	0.629222	6	19	0.012	0.31579	2	5	28	EIF4A2,LDB3
Monodelphis domestica_Ear	negative	MSigDB Perturbation	RIZ_ERYTHROID_DIFFERENTIATION_CCNE1	Selected gradually up-regulated genes whose expression profile follows that of CCNE1 [GeneID=898] in the TLX1 [GeneID=3195] Tet On iEBHX15-4 cells (pro-erythroblasts).	97	2.81246e-05	0.094611	0.000975371	5.5462	1.62273	9	49	0.018	0.183673	4	12	41	EIF4A2,FOSL2,HNRNPDL,NFIX
Monodelphis domestica_Ear	negative	MSigDB Perturbation	BACOLOD_RESISTANCE_TO_ALKYLATING_AGENTS_DN	Genes down-regulated in D-341 MED (OBR) cells (medulloblastoma) resistant to both carmustine and O6-BG [PubChem=2578;4578].	98	2.86666e-05	0.0964344	0.000984025	4.95016	2.02013	10	61	0.02	0.163934	5	14	60	HNRNPH1,PURA,SFPQ,SRSF1,VEZF1
Monodelphis domestica_Ear	negative	MSigDB Perturbation	GUO_HEX_TARGETS_UP	Genes up-regulated in day 6 embryoid bodies derived from embryonic stem cells (ES) with HEX [GeneID=3087] knockout.	99	2.86778e-05	0.096472	0.000974464	3.45756	4.33832	15	131	0.03	0.114504	4	27	81	EPHA4,PURA,RBM39,WDR26
Monodelphis domestica_Ear	negative	MSigDB Perturbation	RAO_BOUND_BY_SALL4_ISOFORM_B	Loci bound exclusively by SALL4 [GeneID=57167] isoform b in ES cells (embryonic stem).	100	2.91326e-05	0.0980021	0.000980021	2.10111	16.6578	35	503	0.07	0.0695825	16	117	519	ASF1A,CBX1,CPEB2,EPHA4,KIAA0100,LDB1,LMO4,NFE2L1,NPTN,PCNP,PRRC2A,PURA,RBM5,SFPQ,SRSF5,ZNF219
Monodelphis domestica_Ear	negative	MSigDB Perturbation	KRIEG_KDM3A_TARGETS_NOT_HYPOXIA	Genes not induced under hypoxia, but dependent on KDM3A [GeneID=55818] for hypoxic expression in RCC4 cells (renal carcinoma) expressing VHL [GeneID=7428].	101	3.1777e-05	0.106898	0.00105839	4.11764	2.91429	12	88	0.024	0.136364	3	34	187	IRF1,NFS1,TPM3
Monodelphis domestica_Ear	negative	MSigDB Perturbation	LIN_APC_TARGETS	Genes up-regulated by forced expression of APC [GeneID=324] in the APC-deficient SW480 cell line (colon cancer).	102	3.33048e-05	0.112037	0.00109841	5.43528	1.65585	9	50	0.018	0.18	2	18	77	FLOT2,PRRC2A
Monodelphis domestica_Ear	negative	MSigDB Perturbation	NGUYEN_NOTCH1_TARGETS_UP	Genes up-regulated in primary keratinocytes by expression of constantly active NOTCH1 [GeneID=4851].	103	3.46851e-05	0.116681	0.00113282	7.28869	0.960392	7	29	0.014	0.241379	2	10	29	S100A13,SFPQ
Monodelphis domestica_Ear	negative	MSigDB Perturbation	ODONNELL_TFRC_TARGETS_UP	Genes up-regulated in P493-6 cells (B lymphocyte, Burkitt's lymphoma model) upon knockdown of TFRC [GeneID=7037] by RNAi.	104	3.71073e-05	0.124829	0.00120028	2.69837	7.78249	21	235	0.042	0.0893617	11	64	382	ATP5A1,CDC14A,FAXDC2,HAX1,NFIB,PRKD2,PTBP1,SAT1,SLC10A1,SRSF11,TPM3
Monodelphis domestica_Ear	negative	MSigDB Perturbation	BRUECKNER_TARGETS_OF_MIRLET7A3_DN	Genes down-regulated in A549 cells (lung cancer) expressing MIRLET7A3 [GeneID=406883] microRNA off a plasmid vector.	105	3.82917e-05	0.128813	0.00122679	4.79302	2.08637	10	63	0.02	0.15873	3	15	75	BZW1,EIF4G2,TRNP1
Monodelphis domestica_Ear	negative	MSigDB Perturbation	DELPUECH_FOXO3_TARGETS_UP	Genes up-regulated in DL23 cells (colon cancer) upon expression of an activated form of FOXO3 [GeneID=2309].	106	4.39605e-05	0.147883	0.00139513	7.04573	0.993509	7	30	0.014	0.233333	5	13	67	ABCC5,CDC14A,PIK3IP1,S100A13,SAT1
Monodelphis domestica_Ear	negative	MSigDB Perturbation	GINESTIER_BREAST_CANCER_20Q13_AMPLIFICATION_UP	Genes up-regulated in metastatic breast cancer tumors having type 2 amplification in the 20q13 region; involves MYBL2, STK6 and ZNF217 [GeneID=4605;6790;7764]	107	4.40589e-05	0.148214	0.00138518	4.71812	2.11949	10	64	0.02	0.15625	1	22	114	RBM39
Monodelphis domestica_Ear	negative	MSigDB Perturbation	WAKABAYASHI_ADIPOGENESIS_PPARG_BOUND_8D	Genes with promoters bound by PPARG [GeneID=5468] at 8 day time point of adipocyte differentiation of 3T3-L1 cells (preadipocyte).	108	4.68286e-05	0.157531	0.00145863	2.31617	11.6572	27	352	0.054	0.0767045	9	107	646	ACOT13,ARHGEF40,BRD2,FOSL2,MTMR4,PHF12,RBM39,TRAF4,ZBTB7B
Monodelphis domestica_Ear	negative	MSigDB Perturbation	FLECHNER_PBL_KIDNEY_TRANSPLANT_OK_VS_DONOR_UP	Genes upregulated in peripheral blood lymphocytes (PBL) from patients with well functioning kidneys more than 1-year post transplant compared to those from normal living kidney donors.	109	4.71833e-05	0.158724	0.00145619	3.70328	3.5104	13	106	0.026	0.122642	7	28	162	ATP5A1,CHD3,HAX1,HIPK1,IKBKE,SAT1,SRSF3
Monodelphis domestica_Ear	negative	MSigDB Perturbation	SMIRNOV_RESPONSE_TO_IR_6HR_UP	Genes up-regulated in B lymphocytes at 6 h after exprosure to 10 Gy dose of ionizing radiation.	110	5.05511e-05	0.170054	0.00154594	4.64554	2.1526	10	65	0.02	0.153846	5	29	162	CLK1,GNB2,PSTPIP2,RNF19B,TRAF4
Monodelphis domestica_Ear	negative	MSigDB Perturbation	CHICAS_RB1_TARGETS_SENESCENT	Genes up-regulated in senescent IMR90 cells (fibroblast) after knockdown of RB1 [GeneID=5925] by RNAi.	111	5.36881e-05	0.180607	0.00162709	2.63119	7.98119	21	241	0.042	0.0871369	9	82	541	MSH6,PTP4A2,RBM39,RFC4,SF3B1,SRRM2,TMEM54,TRPC1,WDR34
Monodelphis domestica_Ear	negative	MSigDB Perturbation	MUNSHI_MULTIPLE_MYELOMA_UP	Genes up-regulated in multiple myeloma (MM) compared to normal plasma cells from the patient's identical twin.	112	5.78411e-05	0.194577	0.0017373	4.57515	2.18572	10	66	0.02	0.151515	2	16	82	EIF4G2,HAX1
Monodelphis domestica_Ear	negative	MSigDB Perturbation	ACEVEDO_LIVER_CANCER_UP	Genes up-regulated in hepatocellular carcinoma (HCC) compared to normal liver samples.	113	6.00457e-05	0.201994	0.00178756	2.24267	12.4851	28	377	0.056	0.0742706	16	148	942	ASF1A,C1orf54,C6orf62,CKS1B,DHX15,ENOPH1,HNRNPR,IPO9,PIK3IP1,PRKD2,PURA,RANBP6,RBBP5,RFC4,UBLCP1,WDR26
Monodelphis domestica_Ear	negative	MSigDB Perturbation	LUCAS_HNF4A_TARGETS_UP	Genes up-regulated in Tet-On HEK293 cells (embryonic kidney) by expression of HNF4A [GeneID=3172].	114	6.07535e-05	0.204375	0.00179276	8.23527	0.728573	6	22	0.012	0.272727	2	7	57	ACOT13,TRAF4
Monodelphis domestica_Ear	negative	MSigDB Perturbation	SCHURINGA_STAT5A_TARGETS_UP	Genes up-regulated in hematopoietic stem cells (HSC) overexpressing a constitutively active form of STAT5 [GeneID=6776] off retroviral vector.	115	6.09976e-05	0.205196	0.00178431	10.7843	0.463638	5	14	0.01	0.357143	1	3	19	TRAF4
Monodelphis domestica_Ear	negative	MSigDB Perturbation	HADDAD_T_LYMPHOCYTE_AND_NK_PROGENITOR_DN	Genes down-regulated in hematopoietic progenitor cells (HPC) of T lymphocyte and NK (natural killer) lineage.	115	6.09976e-05	0.205196	0.00178431	10.7843	0.463638	5	14	0.01	0.357143	1	4	60	TRAF4
Monodelphis domestica_Ear	negative	MSigDB Perturbation	ICHIBA_GRAFT_VERSUS_HOST_DISEASE_35D_DN	Hepatic graft versus host disease (GVHD), day 35: genes down-regulated in allogeneic vs syngeneic bone marrow transplant.	117	6.86272e-05	0.230862	0.00197318	6.60538	1.05974	7	32	0.014	0.21875	3	6	48	KLF2,NR1D1,UBAP2L
Monodelphis domestica_Ear	negative	MSigDB Perturbation	LU_EZH2_TARGETS_DN	Genes down-regulated in SKOV3ip1 cells (ovarian cancer) upon knockdown of EZH2 [GeneID=2146] by RNAi.	118	7.1311e-05	0.23989	0.00203297	3.05782	5.23248	16	158	0.032	0.101266	6	57	376	ABCC5,EIF4G2,HNRNPU,PCNP,PURA,SH2B3
Monodelphis domestica_Ear	negative	MSigDB Perturbation	FEVR_CTNNB1_TARGETS_DN	Genes down-regulated in intestinal crypt cells upon deletion of CTNNB1 [GeneID=1499].	119	7.47789e-05	0.251556	0.00211392	2.2956	11.326	26	342	0.052	0.0760234	14	106	545	CBX1,DHX15,HNRNPR,KIAA0100,MSH6,MSI2,NFIX,RFC4,SF3B1,SFPQ,SRSF1,SRSF3,SRSF6,ZNF593
Monodelphis domestica_Ear	negative	MSigDB Perturbation	GAUSSMANN_MLL_AF4_FUSION_TARGETS_F_UP	Up-regualted genes from the set F (Fig. 5a): specific signature shared by cells expressing AF4-MLL [GeneID=4299;4297] alone and those expressing both AF4-MLL and MLL-AF4 fusion proteins.	120	7.66225e-05	0.257758	0.00214798	3.53647	3.67598	13	111	0.026	0.117117	7	29	180	C1orf54,EPHA4,LDB3,OLFML3,PIK3IP1,PSTPIP2,S100A13
Monodelphis domestica_Ear	negative	MSigDB Perturbation	DODD_NASOPHARYNGEAL_CARCINOMA_DN	Genes down-regulated in nasopharyngeal carcinoma (NPC) compared to the normal tissue.	121	8.54681e-05	0.287515	0.00237615	1.90866	20.4332	39	617	0.078	0.0632091	25	219	1293	AP3M1,ARHGEF40,AZIN1,CBX1,CKS1B,DHX15,ENOPH1,FUS,HNRNPC,HNRNPH1,HNRNPU,IGSF6,IPO9,MSH6,MSL1,MTMR4,NOL11,OLFM1,PFDN2,POLG2,RFC4,SH2B3,SRSF1,SRSF3,UBAP2L
Monodelphis domestica_Ear	negative	MSigDB Perturbation	TIEN_INTESTINE_PROBIOTICS_24HR_UP	Genes up-regulated in Caco-2 cells (intestinal epithelium) after coculture with the probiotic bacteria L. casei for 24h.	122	8.75473e-05	0.294509	0.00241401	2.47878	8.87535	22	268	0.044	0.0820895	11	96	547	ACOT13,DHX15,FUS,MSH6,NPTN,SFPQ,SRSF1,SRSF3,SRSF5,TCF4,UBAP2L
Monodelphis domestica_Ear	negative	MSigDB Perturbation	BONOME_OVARIAN_CANCER_SURVIVAL_OPTIMAL_DEBULKING	Genes whose expression in optimally debulked ovarian tumors is associated with survival prognosis.	123	9.49534e-05	0.319423	0.00259694	3.27709	4.27209	14	129	0.028	0.108527	4	33	233	ACOT13,DACH1,NFS1,SAT1
Monodelphis domestica_Ear	negative	MSigDB Perturbation	FERREIRA_EWINGS_SARCOMA_UNSTABLE_VS_STABLE_DN	Genes down-regulated in genomically unstable Ewing's sarcoma tumors compared to the stable ones.	124	0.000100148	0.336898	0.00271692	5.36818	1.49026	8	45	0.016	0.177778	4	14	96	PDIK1L,STX5,TMEM53,VEZF1
Monodelphis domestica_Ear	negative	MSigDB Perturbation	YAO_TEMPORAL_RESPONSE_TO_PROGESTERONE_CLUSTER_10	Genes co-regulated in uterus during a time course response to progesterone [PubChem=5994]: SOM cluster 10.	125	0.000103573	0.348421	0.00278737	6.21682	1.12598	7	34	0.014	0.205882	3	8	68	AP3M1,C9orf64,HNRNPR
Monodelphis domestica_Ear	negative	MSigDB Perturbation	FINETTI_BREAST_CANCERS_KINOME_GRAY	Genes in the gray cluster of protein kinases distinguishing between luminal A and basal breast cancer subtypes.	126	0.000103587	0.348468	0.00276562	7.549	0.794807	6	24	0.012	0.25	2	5	15	CSNK1A1,HIPK1
Monodelphis domestica_Ear	negative	MSigDB Perturbation	MCBRYAN_PUBERTAL_BREAST_6_7WK_UP	Genes up-regulated during pubertal mammary gland development between week 6 and 7.	127	0.000105741	0.355713	0.00280089	2.74509	6.55716	18	198	0.036	0.0909091	8	34	186	ATP5A1,CSNK2A1,DDX6,KIAA0100,NFIB,NFIX,SH2B3,ZBTB7B
Monodelphis domestica_Ear	negative	MSigDB Perturbation	MCBRYAN_PUBERTAL_BREAST_5_6WK_DN	Genes down-regulated during pubertal mammary gland development between week 5 and 6.	128	0.000106421	0.358	0.00279688	2.65613	7.15327	19	216	0.038	0.087963	10	32	128	ATP5A1,CSNK2A1,DDX6,FUS,KIAA0100,NFIB,NFIX,RBM5,SREK1,ZBTB7B
Monodelphis domestica_Ear	negative	MSigDB Perturbation	WANG_TUMOR_INVASIVENESS_DN	Down-regulated genes in the subpopulation of invasive PyMT cells (breast cancer) compared to the general population of PyMT cells.	129	0.00010933	0.367785	0.00285104	3.08122	4.86819	15	147	0.03	0.102041	9	45	202	CLK1,DHX15,NFIB,PCNP,RBM5,SFPQ,SMG7,TPM3,WDR26
Monodelphis domestica_Ear	negative	MSigDB Perturbation	KUMAR_TARGETS_OF_MLL_AF9_FUSION	Myeloid leukemia model in mice with germ-line MLL-AF9 fusion knock-in [GeneID=4297;4300]: genes changed in comparison among the leukemic, preleukemic and wild-type animals.	130	0.000117954	0.396796	0.00305228	2.55898	7.8156	20	236	0.04	0.0847458	10	53	394	ABCC5,CSNK1A1,CYB561,HMX3,METTL9,MRPL14,NFIX,OLFM1,TRAF4,ZNF821
Monodelphis domestica_Ear	negative	MSigDB Perturbation	PENG_GLUCOSE_DEPRIVATION_DN	Genes down-regulated in BJAB cells (B-lymphoma) after glucose [PubChem=206] deprivation.	131	0.000122095	0.410728	0.00313533	3.86228	2.84806	11	86	0.022	0.127907	7	35	167	ASF1A,ERAL1,FOSL2,GPR3,HNRNPR,MFSD11,SRSF1
Monodelphis domestica_Ear	negative	MSigDB Perturbation	HOSHIDA_LIVER_CANCER_SUBCLASS_S1	Genes from 'subtype S1' signature of hepatocellular carcinoma (HCC): aberrant activation of the WNT signaling pathway.	132	0.00012501	0.420534	0.00318586	3.58764	3.34481	12	101	0.024	0.118812	7	36	236	HLA-DOA,IKBKE,IRF1,LMO4,PRKD2,S100A13,TCF4
Monodelphis domestica_Ear	negative	MSigDB Perturbation	DAZARD_UV_RESPONSE_CLUSTER_G3	Cluster G3: genes increasingly up-regulated in NHEK cells (normal keratinocyte) after 6 h time point upon UV-B irradiation.	133	0.000125962	0.423736	0.00318599	9.43625	0.529872	5	16	0.01	0.3125	2	4	15	BRD2,NR1D1
Monodelphis domestica_Ear	negative	MSigDB Perturbation	CHANGOLKAR_H2AFY_TARGETS_UP	Genes up-regulated in liver tissue upon knockout of H2AFY [GeneID=9555].	133	0.000125962	0.423736	0.00318599	9.43625	0.529872	5	16	0.01	0.3125	1	7	48	TRAF4
Monodelphis domestica_Ear	negative	MSigDB Perturbation	BIDUS_METASTASIS_UP	Genes up-regulated in endometroid endometrial tumors from patients with lymph node metastases compared to those without the metastases.	135	0.000127677	0.429506	0.00318153	2.61974	7.25262	19	219	0.038	0.086758	9	49	206	AZIN1,HNRNPDL,HNRNPK,HNRNPR,HNRNPU,NFIB,RFC4,SFPQ,SRSF1
Monodelphis domestica_Ear	negative	MSigDB Perturbation	MODY_HIPPOCAMPUS_PRENATAL	Genes highly expressed in prenatal hippocampus (cluster 1).	136	0.000132515	0.445779	0.00327779	7.24704	0.827924	6	25	0.012	0.24	2	6	42	SFPQ,SRSF6
Monodelphis domestica_Ear	negative	MSigDB Perturbation	PENG_LEUCINE_DEPRIVATION_DN	Genes down-regulated in BJAB cells (B-lymphoma) after leucine [PubChem=857] deprivation.	137	0.000147888	0.497495	0.00363135	2.9996	5.00066	15	151	0.03	0.0993378	7	38	186	BRD2,CYB561,EIF4G2,MFSD11,PTBP1,UBAP2L,ZNF593
Monodelphis domestica_Ear	negative	MSigDB Perturbation	MITSIADES_RESPONSE_TO_APLIDIN_UP	Genes up-regulated in the MM1S cells (multiple myeloma) after treatment with aplidin [PubChem=44152164], a marine-derived compound with potential anti-cancer properties.	138	0.000148191	0.498515	0.00361243	2.51633	7.94807	20	240	0.04	0.0833333	14	85	447	BIN3,BRD2,CDC14A,CLK1,HLA-DOA,IRF1,KLF2,NFE2L1,PFDN2,PIK3IP1,SFPQ,SRSF5,STX5,WDR26
Monodelphis domestica_Ear	negative	MSigDB Perturbation	MARTENS_TRETINOIN_RESPONSE_DN	Genes down-regulated in NB4 cells (acute promyelocytic leukemia, APL) in response to tretinoin [PubChem=444795]; based on Chip-seq data.	139	0.000151308	0.509001	0.00366188	1.98105	16.6578	33	503	0.066	0.0656064	18	132	779	ARRDC3,C6orf62,COPS6,EIF4A2,ERAL1,HNRNPDL,HNRNPH1,HNRNPK,HNRNPU,HPS6,MCM9,PURA,RFC4,SETD6,SFPQ,SRSF1,SRSF6,ZNF513
Monodelphis domestica_Ear	negative	MSigDB Perturbation	BURTON_ADIPOGENESIS_7	Down-regulated at 48-96 h during differentiation of 3T3-L1 cells (fibroblast) into adipocytes.	140	0.000151769	0.510552	0.0036468	5.87144	1.19221	7	36	0.014	0.194444	1	7	50	BAG6
Monodelphis domestica_Ear	negative	MSigDB Perturbation	DAZARD_RESPONSE_TO_UV_SCC_DN	Genes down-regulated in SCC12B2 cells (squamous cell carcinoma) by UV-B irradiation.	141	0.000170562	0.573769	0.00406928	3.27123	3.97404	13	120	0.026	0.108333	4	39	122	PATZ1,PHC2,SAT1,TRAF4
Monodelphis domestica_Ear	negative	MSigDB Perturbation	HELLER_HDAC_TARGETS_DN	Genes down-regulated in at least one of three multiple myeloma (MM) cell lines by TSA [PubChem=5562].	142	0.000174581	0.58729	0.00413584	2.63849	6.8221	18	206	0.036	0.0873786	7	49	287	CLK1,EIF4G2,LIMD2,NFE2L1,PATZ1,SFPQ,TCF4
Monodelphis domestica_Ear	negative	MSigDB Perturbation	NIKOLSKY_BREAST_CANCER_17Q11_Q21_AMPLICON	Genes within amplicon 17q11-q21 identified in a copy number alterations study of 191 breast tumor samples.	143	0.000195562	0.657872	0.0046005	3.06336	4.57014	14	138	0.028	0.101449	10	39	129	CASC3,DHRS13,ERAL1,FLOT2,KIAA0100,MSL1,NR1D1,PHF12,THRA,TRAF4
Monodelphis domestica_Ear	negative	MSigDB Perturbation	MATTIOLI_MGUS_VS_PCL	Genes changed in MGUS (monoclonal gammopathy of undetermined significance) compared to PCL (plasma cell leukemia) samples.	144	0.00020937	0.704321	0.00489112	6.71022	0.894158	6	27	0.012	0.222222	5	13	102	ASF1A,CKS1B,CSNK2A1,MSH6,SRSF1
Monodelphis domestica_Ear	negative	MSigDB Perturbation	NIELSEN_LEIOMYOSARCOMA_DN	Top 20 negative significant genes associated with CNN1 [GeneID=1264] negative leiomyosarcoma tumors.	145	0.000212883	0.71614	0.00493889	12.0784	0.33117	4	10	0.008	0.4	1	4	17	FAXDC2
Monodelphis domestica_Ear	negative	MSigDB Perturbation	LIANG_HEMATOPOIESIS_STEM_CELL_NUMBER_SMALL_VS_HUGE_DN	Genes down-regulated in LSK cells (bone marrow) as a function of a QTL for the size of hematopoietic stem cell (HSC) population: comparison of congenic D.B. Chr 3 (DB, small HSC population) vs parental D2 strain (huge HSC population).	145	0.000212883	0.71614	0.00493889	12.0784	0.33117	4	10	0.008	0.4	1	5	33	POLG2
Monodelphis domestica_Ear	negative	MSigDB Perturbation	MOHANKUMAR_TLX1_TARGETS_DN	Down-regulated in MCF7 cells (breast cancer) by TLX1 (HOX11) [GeneID=3195].	147	0.000218587	0.735327	0.00500222	3.19145	4.07339	13	123	0.026	0.105691	7	32	175	EPHA4,FAXDC2,HHIP,LDB3,RUNX1T1,UNC5B,ZBTB18
Monodelphis domestica_Ear	negative	MSigDB Perturbation	RAMPON_ENRICHED_LEARNING_ENVIRONMENT_EARLY_UP	Genes up-regulated in the brain cortex of mice that were exposed to an enriched learning environment for one day.	148	0.000233875	0.786755	0.00531591	8.38778	0.596105	5	18	0.01	0.277778	1	5	17	PHC2
Monodelphis domestica_Ear	negative	MSigDB Perturbation	HOFFMANN_SMALL_PRE_BII_TO_IMMATURE_B_LYMPHOCYTE_DN	Genes down-regulated during differentiation from small pre-BII to immature B lymphocyte.	148	0.000233875	0.786755	0.00531591	8.38778	0.596105	5	18	0.01	0.277778	1	5	49	SFPQ
Monodelphis domestica_Ear	negative	MSigDB Perturbation	CROONQUIST_IL6_DEPRIVATION_DN	Genes down-regulated in the ANBL-6 cell line (multiple myeloma, MM) after withdrawal of IL6 [GeneID=3569].	148	0.000233875	0.786755	0.00531591	8.38778	0.596105	5	18	0.01	0.277778	2	10	99	CKS1B,RFC4
Monodelphis domestica_Ear	negative	MSigDB Perturbation	BENPORATH_NANOG_TARGETS	Set 'Nanog targets': genes upregulated and identified by ChIP on chip as Nanog [GeneID=79923] transcription factor targets in human embryonic stem cells.	151	0.000235937	0.793692	0.00525624	1.77127	23.7117	42	716	0.084	0.0586592	14	191	974	BAG6,C1orf54,CEP95,EIF4G2,FAXDC2,FUS,GAS2L1,NFS1,OLFML3,RBM39,RUNX1T1,SF3B1,SPRED1,TNRC6A
Monodelphis domestica_Ear	negative	MSigDB Perturbation	RIZ_ERYTHROID_DIFFERENTIATION	Selected gradually up-regulated genes in the TLX1 [GeneID=3195] Tet On iEBHX15-4 cells (pro-erythroblasts).	152	0.000242025	0.814172	0.00535639	3.87128	2.58312	10	78	0.02	0.128205	4	21	77	FOSL2,HNRNPDL,NFIX,POLG2
Monodelphis domestica_Ear	negative	MSigDB Perturbation	JOHNSTONE_PARVB_TARGETS_3_DN	Genes down-regulated upon overexpression of PARVB [GeneID=29780] in MDA-MB-231 cells (breast cancer) cultured in 3D Matrigel only.	153	0.000252364	0.848953	0.00554871	1.88389	18.5786	35	561	0.07	0.0623886	18	179	861	ATXN1L,BRD2,CBX1,CKS1B,CSNK1A1,DHX15,EWSR1,FOSL2,HNRNPC,HNRNPR,HP1BP3,IPO9,MSH6,NOL11,PCNP,RFC4,SFPQ,SRSF3
Monodelphis domestica_Ear	negative	MSigDB Perturbation	FAELT_B_CLL_WITH_VH3_21_UP	Genes up-regulated in samples from B-CLL (B-cell chronic lymphocytic leukemia) with the immunoglobulin heavy chain VH3-21 gene.	154	0.000256643	0.863346	0.00560614	5.41979	1.29156	7	39	0.014	0.179487	1	12	44	PRRC2A
Monodelphis domestica_Ear	negative	MSigDB Perturbation	DARWICHE_PAPILLOMA_RISK_HIGH_UP	Genes up-regulated during skin tumor progression from normal skin to high risk papilloma.	154	0.000256643	0.863346	0.00560614	5.41979	1.29156	7	39	0.014	0.179487	3	15	143	BZW1,SFPQ,SRSF1
Monodelphis domestica_Ear	negative	MSigDB Perturbation	BOYLAN_MULTIPLE_MYELOMA_D_DN	Genes down-regulated in group D of tumors arising from overexpression of BCL2L1 and MYC [GeneID=598;4609] in plasma cells.	156	0.000259086	0.871565	0.00558695	6.47057	0.927275	6	28	0.012	0.214286	3	7	75	FLOT2,PSTPIP2,S100A13
Monodelphis domestica_Ear	negative	MSigDB Perturbation	MARKEY_RB1_ACUTE_LOF_DN	Genes down-regulated in adult fibroblasts with inactivated RB1 [GeneID=5925] by Cre-lox: acute loss of function (LOF) of RB1.	157	0.000261551	0.879858	0.00560419	2.84868	5.2656	15	159	0.03	0.0943396	6	44	225	CKS1B,HNRNPC,HNRNPR,RFC4,SFPQ,TNRC6A
Monodelphis domestica_Ear	negative	MSigDB Perturbation	FUJII_YBX1_TARGETS_DN	Genes down-regulated in MCF-7 cells (breast cancer) after knockdown of YBX1 [GeneID=4904] by RNAi.	158	0.000269051	0.905088	0.00572841	3.82228	2.61624	10	79	0.02	0.126582	5	37	198	CBX1,CKS1B,HIPK1,MSI2,RFC4
Monodelphis domestica_Ear	negative	MSigDB Perturbation	DANG_BOUND_BY_MYC	Genes whose promoters are bound by MYC [GeneID=4609], according to MYC Target Gene Database.	159	0.000274879	0.924691	0.00581567	1.83759	20.1351	37	608	0.074	0.0608553	21	185	1106	AP4M1,ARID4A,AZIN1,BZW1,CBX1,CSDE1,ENOPH1,FLOT2,HAX1,HNRNPDL,NFS1,NR1D1,PCNP,PTP4A2,PYCARD,RBM39,SRRM2,SRSF1,SRSF11,SRSF5,ZNF593
Monodelphis domestica_Ear	negative	MSigDB Perturbation	LEE_CALORIE_RESTRICTION_MUSCLE_DN	Down-regulated in the gastrocnemius muscle of aged (30-month) mice subjected to caloric restriction diet since young adulthood.	160	0.000285424	0.960165	0.00600103	4.64554	1.72208	8	52	0.016	0.153846	2	12	51	HNRNPK,NR1D1
Monodelphis domestica_Ear	negative	MSigDB Perturbation	FONTAINE_FOLLICULAR_THYROID_ADENOMA_UP	Genes up-regulated in follicular thyroid adenoma (FTA) compared to other thyroid tumors.	161	0.000302317	1	0.00631674	5.2843	1.32468	7	40	0.014	0.175	1	12	70	BAG6
Monodelphis domestica_Ear	negative	MSigDB Perturbation	FARMER_BREAST_CANCER_CLUSTER_6	Cluster 6: selected luminal genes clustered together across breast cancer samples.	162	0.000317625	1	0.00659562	6.24745	0.960392	6	29	0.012	0.206897	3	8	16	CYB561,MTMR4,POLG2
Monodelphis domestica_Ear	negative	MSigDB Perturbation	KIM_ALL_DISORDERS_OLIGODENDROCYTE_NUMBER_CORR_UP	Genes whose expression was significantly and positively correlated with the number of perineuronal oligodendrocytes in the layer III of BA9 brain region.	163	0.000319953	1	0.0066032	2.13249	11.7234	25	354	0.05	0.0706215	11	125	750	ACOT13,BAG6,DDHD2,EIF4G2,ERI3,HAX1,MSL1,NFE2L1,OLFM1,PUM2,TCEB2
Monodelphis domestica_Ear	negative	MSigDB Perturbation	FLECHNER_BIOPSY_KIDNEY_TRANSPLANT_OK_VS_DONOR_UP	Genes up-regulated in kidney biopsies from patients with well functioning kidneys more than 1-year post transplant compared to the biopsies from normal living kidney donors.	164	0.000324964	1	0.00666573	2.09359	12.4189	26	375	0.052	0.0693333	15	103	547	ACOT13,ASF1A,AZIN1,BZW1,HIPK1,HNRNPC,HNRNPDL,HNRNPH1,HNRNPK,HNRNPR,MTMR4,NPTN,PTP4A2,SRSF1,SRSF11
Monodelphis domestica_Ear	negative	MSigDB Perturbation	HIRSCH_CELLULAR_TRANSFORMATION_SIGNATURE_UP	Up-regulated genes in the cancer gene signature, representing a gene signature of cellular transformation.	165	0.000327071	1	0.00666829	3.45996	3.17923	11	96	0.022	0.114583	5	41	240	HAX1,KLF2,RNF19B,SAT1,TRAF4
Monodelphis domestica_Ear	negative	MSigDB Perturbation	LAIHO_COLORECTAL_CANCER_SERRATED_UP	Genes up-regulated in serrated vs conventional colorectal carcinoma (CRC) samples.	166	0.000345365	1	0.00699884	4.05618	2.21884	9	67	0.018	0.134328	4	18	111	CSNK1A1,HNRNPC,NPTN,TCF4
Monodelphis domestica_Ear	negative	MSigDB Perturbation	BORCZUK_MALIGNANT_MESOTHELIOMA_DN	Genes down-regulated in biphasic (mixed) vs epithelial subtypes of malignant peritoneal mesothelioma.	167	0.000354293	1	0.00713678	5.15541	1.3578	7	41	0.014	0.170732	2	9	94	SAT1,SFPQ
Monodelphis domestica_Ear	negative	MSigDB Perturbation	ZHANG_TLX_TARGETS_60HR_UP	Genes up-regulated in neural stem cells (NSC) at 60 h after cre-lox knockout of TLX (NR2E1) [GeneID=7101].	168	0.000377525	1	0.00755948	3.0196	4.30521	13	130	0.026	0.1	7	43	294	NFE2L1,OLFM1,RUNX1T1,S100A13,SAT1,STX5,THRA
Monodelphis domestica_Ear	negative	MSigDB Perturbation	VANTVEER_BREAST_CANCER_BRCA1_DN	Down-regulated genes from the optimal set of 100 markers discriminating ER(-) breast cancer tumors by BRCA1 [GeneID=672] mutation status.	169	0.000400621	1	0.0079745	7.549	0.662339	5	20	0.01	0.25	3	9	39	CSNK1A1,KIAA0100,VEZF1
Monodelphis domestica_Ear	negative	MSigDB Perturbation	NGO_MALIGNANT_GLIOMA_1P_LOH	Proteins with reduced expression in mulignant glioma cell line (A172) which bears loss of heterozygosity (LOH) in the 1p region.	169	0.000400621	1	0.0079745	7.549	0.662339	5	20	0.01	0.25	2	2	16	HNRNPK,TPM3
Monodelphis domestica_Ear	negative	MSigDB Perturbation	RICKMAN_TUMOR_DIFFERENTIATED_MODERATELY_VS_POORLY_DN	Down-regulated genes that vary between HNSCC (head and neck squamous cell carcinoma) groups formed on the basis of their level of pathological differentiation: moderately vs poorly differentiated tumors.	169	0.000400621	1	0.0079745	7.549	0.662339	5	20	0.01	0.25	3	6	27	IPO9,SRSF1,SRSF3
Monodelphis domestica_Ear	negative	MSigDB Perturbation	SCHAEFFER_PROSTATE_DEVELOPMENT_6HR_DN	Genes down-regulated in the urogenital sinus (UGS) of day E16 females exposed to the androgen dihydrotestosterone [PubChem=10635] for 6 h.	172	0.000402049	1	0.00786333	1.92213	16.128	31	487	0.062	0.063655	17	126	516	BZW1,CHD3,CSNK1A1,DDX6,HNRNPC,HNRNPU,KIAA0100,KLF2,LZTS2,NFIX,PFDN2,SFPQ,SMEK1,TNRC6A,TPM3,UBAP2L,ZNF219
Monodelphis domestica_Ear	negative	MSigDB Perturbation	RASHI_RESPONSE_TO_IONIZING_RADIATION_6	Cluster 6: late responding genes activated in ATM [GeneID=472] deficient but not in the wild type tissues.	173	0.000413186	1	0.00803443	5.03267	1.39091	7	42	0.014	0.166667	1	11	80	BAG6
Monodelphis domestica_Ear	negative	MSigDB Perturbation	NATSUME_RESPONSE_TO_INTERFERON_BETA_UP	Genes up-regulated in T98 cells (glioma) 48 h after treatment with interferon beta.	173	0.000413186	1	0.00803443	5.03267	1.39091	7	42	0.014	0.166667	3	15	72	FOSL2,IRF1,SFPQ
Monodelphis domestica_Ear	negative	MSigDB Perturbation	LANDIS_ERBB2_BREAST_TUMORS_324_UP	Up-regulated genes from the 324 genes identified by two analytical methods as changed in the mammary tumors induced by transgenic expression of ERBB2 [GeneID=2064].	175	0.000427719	1	0.00822198	3.35511	3.27858	11	99	0.022	0.111111	4	26	147	CYB561,DDX6,LMO4,TRAF4
Monodelphis domestica_Ear	negative	MSigDB Perturbation	LASTOWSKA_NEUROBLASTOMA_COPY_NUMBER_DN	Genes with copy number losses in primary neuroblastoma tumors.	176	0.000446177	1	0.00852807	1.91036	16.2273	31	490	0.062	0.0632653	14	181	740	AP3M1,CPEB2,DHX15,ERI3,HNRNPR,HP1BP3,HPS6,LDB3,PHC2,PIGV,PTP4A2,RNF19B,SFPQ,SRSF11
Monodelphis domestica_Ear	negative	MSigDB Perturbation	BLUM_RESPONSE_TO_SALIRASIB_DN	Selected genes down-regulated in response to the Ras inhibitor salirasib [PubChem=5469318] in a panel of cancer cell lines with constantly active HRAS [GeneID=3265].	177	0.000453187	1	0.00861312	2.25664	9.30587	21	281	0.042	0.0747331	11	70	340	CBX1,DHX15,EWSR1,HNRNPR,MSH6,RFC4,SFPQ,SRSF1,SRSF3,SRSF6,TCF4
Monodelphis domestica_Ear	negative	MSigDB Perturbation	SENESE_HDAC1_TARGETS_UP	Genes up-regulated in U2OS cells (osteosarcoma) upon knockdown of HDAC1 [GeneID=3065] by RNAi.	178	0.000474934	1	0.00897572	2.24864	9.33898	21	282	0.042	0.0744681	9	90	431	CNOT1,FUS,GPR3,NFS1,OGDH,PTBP1,SF3B1,SMG7,SPRED1
Monodelphis domestica_Ear	negative	MSigDB Perturbation	VALK_AML_CLUSTER_8	Top 40 genes from cluster 8 of aculte myeloid leukemia (AML) expression profile; 69% of the samples are FAB M2 subtype.	179	0.000475942	1	0.00894452	10.0653	0.397404	4	12	0.008	0.333333	1	5	26	FAXDC2
Monodelphis domestica_Ear	negative	MSigDB Perturbation	VALK_AML_CLUSTER_7	Top 40 genes from cluster 7 of acute myeloid leukemia (AML) expression profile; 61% of the samples are FAB M1 or M2 subtype.	179	0.000475942	1	0.00894452	10.0653	0.397404	4	12	0.008	0.333333	1	4	27	FAXDC2
Monodelphis domestica_Ear	negative	MSigDB Perturbation	JIANG_AGING_CEREBRAL_CORTEX_DN	Down-regulated in the cerebral cortex of aged (22 months) BALB/c mice, compared to young (2 months) controls	181	0.000479644	1	0.00891449	4.91563	1.42403	7	43	0.014	0.162791	3	15	57	CSDE1,CSNK1A1,SRSF5
Monodelphis domestica_Ear	negative	MSigDB Perturbation	BENPORATH_PROLIFERATION	Set 'Proliferation Cluster': genes defined in human breast tumor expression data.	182	0.000481228	1	0.00889478	3.88234	2.31819	9	70	0.018	0.128571	5	21	145	ASF1A,CKS1B,PFDN2,RFC4,WDR26
Monodelphis domestica_Ear	negative	MSigDB Perturbation	BONOME_OVARIAN_CANCER_POOR_SURVIVAL_UP	Top highly correlated genes positively associated with poor survival of patients with suboptimally debulked ovarian tumors.	183	0.000511613	1	0.00940473	7.18952	0.695456	5	21	0.01	0.238095	2	7	31	RUNX1T1,SRSF11
Monodelphis domestica_Ear	negative	MSigDB Perturbation	CUI_TCF21_TARGETS_2_UP	All significantly up-regulated genes in kidney glomeruli isolated from TCF21 [Gene ID=6943] knockout mice.	184	0.000512565	1	0.00937102	2.41568	7.45132	18	225	0.036	0.08	10	68	415	BNC2,CCDC88C,CKS1B,EPHA4,HNRNPR,HNRNPU,MSI2,NFIX,WDR34,ZNF593
Monodelphis domestica_Ear	negative	MSigDB Perturbation	PUJANA_BREAST_CANCER_LIT_INT_NETWORK	Genes constituting the LIT-Int network of proteins interacting with breast cancer reference proteins BRCA1, BRCA2, ATM, and CHEK2 [GeneID=672;675;472;11200]; the interactions were manually curated from the literature.	185	0.000535233	1	0.00973256	3.82766	2.3513	9	71	0.018	0.126761	4	14	101	CSNK2A1,LMO4,MSH6,RFC4
[truncated: 2,742 more rows]

## Sheet: Table S3 dev Op vs Mouse Tail 
CGid	Monodelphis domestica_Tail	Mus musculus_Tail	SYMBOL	divergent	shared	CGstart	CGend	main_Categories	seqnames
[truncated: 962 more rows]

[truncated: 7 more sheets: Table S4 dev Op vs Mouse liver, Table S5 dev Op vs Mouse ear, Table S6 Enrichment mouse vs op, Table S7 Clocks, Table S8 Baseline Op vs Mouse, Table S9 aging Op vs mouse, Table S10 EWASage 5 marsupials]
